# Supplementary material for: Dissecting Interferon-Induced Transcriptional Programs in Human Peripheral Blood Cells
Source: PLoS One. 2010 Mar 22;5(3):e9753. doi: 10.1371/journal.pone.0009753 (PMC2842296; doi:10.1371/journal.pone.0009753)
Supplement: Table S5 — Cell-type associated genes. Genes were defined as cell type-associated if they were identified (by multiple SAM two class pairwise comparisons, FDR<1%, minimum of 2 fold change) as significantly more highly expressed in a single (unstimulated) cell type compared to all other (unstimulated) cell type gene expression profiles. Data are summarized in Figure 3a. (0.20 MB XLS) [file pone.0009753.s007.xls]

## Sheet: B Cell
Table S4 (Waddell et al.)
B cell associated genes (179)
Gene Name
ADAM19 a disintegrin and metalloproteinase domain 19 (meltrin beta) | IMAGE:1557714
ADAM28 a disintegrin and metalloproteinase domain 28 | IMAGE:712183
AF15Q14 AF15q14 protein | IMAGE:700658
AIM2 absent in melanoma 2 | IMAGE:814410
AKAP2 A kinase (PRKA) anchor protein 2 | IMAGE:262695
BACE2 beta-site APP-cleaving enzyme 2 | IMAGE:810454
BACH2 BTB and CNC homology 1, basic leucine zipper transcription factor 2 | IMAGE:824714
BCL10 B-cell CLL/lymphoma 10 | IMAGE:1184134
BCL11A B-cell CLL/lymphoma 11A (zinc finger protein) | IMAGE:701311
BCL2 B-cell CLL/lymphoma 2 | IMAGE:342181
BCL7A B-cell CLL/lymphoma 7A | IMAGE:683070
BLR1 Burkitt lymphoma receptor 1, GTP-binding protein | IMAGE:1372626
BRDG1 BCR downstream signaling 1 | IMAGE:1301195
BSG basigin (OK blood group) | IMAGE:664220
BTK Bruton agammaglobulinemia tyrosine kinase | LCP:10
CAT56 #CAT56 protein OR #Hs.194249 ESTs, Moderately similar to MHC Class I region proline rich protein [H.sapiens] OR #Hs.134539 ESTs | IMAGE:700383
CBFA2T1 core-binding factor, runt domain, alpha subunit 2; translocated to, 1; cyclin D-related | IMAGE:299721
CCR7 chemokine (C-C motif) receptor 7 | LCP:32
CD19 CD19 antigen | IMAGE:2073748
CD1C CD1C antigen, c polypeptide | IMAGE:428103
CD22 CD22 antigen | IMAGE:701491
CD37 CD37 antigen | IMAGE:854570
CD72 CD72 antigen | IMAGE:1376853
CD79A CD79A antigen (immunoglobulin-associated alpha) | IMAGE:1240756
CD79B CD79B antigen (immunoglobulin-associated beta) | LCP:175
CD83 CD83 antigen (activated B lymphocytes, immunoglobulin superfamily) | IMAGE:824042
CEP1 centrosomal protein 1 | IMAGE:1670752
CETP cholesteryl ester transfer protein, plasma | IMAGE:129988
CKS2 CDC28 protein kinase 2 | IMAGE:359095
CNR1 cannabinoid receptor 1 (brain) | IMAGE:26295
CNR2 cannabinoid receptor 2 (macrophage) | IMAGE:683442
COL6A2 collagen, type VI, alpha 2 | IMAGE:810632
CORO1A coronin, actin-binding protein, 1A | IMAGE:2073769
CR2 complement component (3d/Epstein Barr virus) receptor 2 | LCP:101
CREBBP CREB binding protein (Rubinstein-Taybi syndrome) | IMAGE:135178
CRKL v-crk avian sarcoma virus CT10 oncogene homolog-like | IMAGE:2148736
CSF1 colony stimulating factor 1 (macrophage) | LCP:74
CYP19 cytochrome P450, subfamily XIX (aromatization of androgens) | IMAGE:146768
DD5 progestin induced protein | IMAGE:1269816
DDX17 DEAD/H (Asp-Glu-Ala-Asp/His) box polypeptide 17 (72kD) | IMAGE:198855
DHFR dihydrofolate reductase | IMAGE:712812
DLEU1 deleted in lymphocytic leukemia, 1 | IMAGE:299717
DMD dystrophin (muscular dystrophy, Duchenne and Becker types), includes DXS142, DXS164, DXS206, DXS230, DXS239, DXS268, DXS269, DXS270, DXS272 | IMAGE:796197
DNAJB1 DnaJ (Hsp40) homolog, subfamily B, member 1 | IMAGE:2020535
DTX1 deltex (Drosophila) homolog 1 | IMAGE:814611
E2F5 E2F transcription factor 5, p130-binding | IMAGE:809828
EBF early B-cell factor | IMAGE:704338
EEF1G eukaryotic translation elongation factor 1 gamma | IMAGE:951117
EGR1 early growth response 1 | IMAGE:162772
ENTPD1 ectonucleoside triphosphate diphosphohydrolase 1 | IMAGE:46715
EPB41L2 erythrocyte membrane protein band 4.1-like 2 | IMAGE:785967
EPHX1 epoxide hydrolase 1, microsomal (xenobiotic) | IMAGE:1387760
FCER2 Fc fragment of IgE, low affinity II, receptor for (CD23A) | IMAGE:2021689
FLI1 Friend leukemia virus integration 1 | IMAGE:51854
FLJ20538 BANP homolog, SMAR1 homolog | IMAGE:1339105
FOXO1A forkhead box O1A (rhabdomyosarcoma) | IMAGE:1336736
GL012 hypothetical protein GL012 | IMAGE:26203
GSTT1 glutathione S-transferase theta 1 | IMAGE:263014
HDAC7B-PENDING histone deacetylase 7B | IMAGE:825352
HHEX hematopoietically expressed homeobox | IMAGE:1968136
HLA-DMB major histocompatibility complex, class II, DM beta | IMAGE:1670937
HLA-DNA major histocompatibility complex, class II, DN alpha | IMAGE:815709
HLA-DQA1 major histocompatibility complex, class II, DQ alpha 1 | IMAGE:320393
HNRPH1 heterogeneous nuclear ribonucleoprotein H1 (H) | IMAGE:1351533
HTR3A 5-hydroxytryptamine (serotonin) receptor 3A | IMAGE:1251972
HUMHOXY1 zinc-finger DNA-binding protein | IMAGE:340673
ICSBP1 interferon consensus sequence binding protein 1 | IMAGE:290230
ID3 inhibitor of DNA binding 3, dominant negative helix-loop-helix protein | IMAGE:756405
ID4 inhibitor of DNA binding 4, dominant negative helix-loop-helix protein | IMAGE:789369
IFIT4 interferon-induced protein with tetratricopeptide repeats 4 | IMAGE:2324177
IGHG3 immunoglobulin heavy constant gamma 3 (G3m marker) | LCP:93
IGHM immunoglobulin heavy constant mu | IMAGE:814124
IGKC immunoglobulin kappa constant | IMAGE:840451
IGKV3D-15 immunoglobulin kappa variable 3D-15 | IMAGE:1909455
IGL@ immunoglobulin lambda locus | IMAGE:66560
IGLL1 immunoglobulin lambda-like polypeptide 1 | IMAGE:344134
IGLL3 immunoglobulin lambda-like polypeptide 3 | IMAGE:50877
IL15RA interleukin 15 receptor, alpha | IMAGE:470251
IL7 interleukin 7 | IMAGE:701422
INPP5A inositol polyphosphate-5-phosphatase, 40kD | IMAGE:77533
INPPL1 inositol polyphosphate phosphatase-like 1 | IMAGE:686441
IRF4 interferon regulatory factor 4 | IMAGE:1671163
IRTA1 immunoglobulin superfamily receptor translocation associated 1 | IMAGE:1504481
IRTA2 immunoglobulin superfamily receptor translocation associated 2 | IMAGE:1184827
ITGA2 integrin, alpha 2 (CD49B, alpha 2 subunit of VLA-2 receptor) | LCP:103
ITPR1 inositol 1,4,5-triphosphate receptor, type 1 | IMAGE:471725
KCNG1 potassium voltage-gated channel, subfamily G, member 1 | IMAGE:2321529
KIAA0655 huntingtin interacting protein-1-related | IMAGE:1334485
KIAA0868 cell recognition molecule Caspr2 | IMAGE:39204
KIAA1029 synaptopodin | IMAGE:855610
KLF1 Kruppel-like factor 1 (erythroid) | IMAGE:208991
KLF2 Kruppel-like factor 2 (lung) | IMAGE:1671816
LARGE #like-glycosyltransferase OR #Hs.86543 ESTs, Weakly similar to T00256 hypothetical protein KIAA0609 [H.sapiens] | IMAGE:685014
LOC51101 CGI-62 protein | IMAGE:258451
LOC51160 VPS28 protein | IMAGE:154441
LOC55893 papillomavirus regulatory factor PRF-1 | IMAGE:684693
LOC56994 #cholinephosphotransferase 1 OR #Hs.313006 ESTs | IMAGE:430092
LY64 lymphocyte antigen 64 (mouse) homolog, radioprotective, 105kD | IMAGE:826220
MAGEA5 melanoma antigen, family A, 5 | IMAGE:1757557
MCM5 minichromosome maintenance deficient (S. cerevisiae) 5 (cell division cycle 46) | IMAGE:700721
MEF2A MADS box transcription enhancer factor 2, polypeptide A (myocyte enhancer factor 2A) | IMAGE:298320
MEF2C MADS box transcription enhancer factor 2, polypeptide C (myocyte enhancer factor 2C) | IMAGE:687270
MGAT3 mannosyl (beta-1,4-)-glycoprotein beta-1,4-N-acetylglucosaminyltransferase | IMAGE:731060
MOX2 antigen identified by monoclonal antibody MRC OX-2 | IMAGE:51363
MRPL36 mitochondrial ribosomal protein L36 | IMAGE:298648
MS4A2 membrane-spanning 4-domains, subfamily A, member 2 (Fc fragment of IgE, high affinity I, receptor for; beta polypeptide) | IMAGE:704407
MTX1 metaxin 1 | IMAGE:1371476
MUM2 MUM2 protein | IMAGE:665697
MYO5C myosin 5C | IMAGE:665405
NCF1 neutrophil cytosolic factor 1 (47kD, chronic granulomatous disease, autosomal 1) | IMAGE:711661
NCOA3 nuclear receptor coactivator 3 | IMAGE:502333
NPIP nuclear pore complex interacting protein | IMAGE:701242
NR1I3 nuclear receptor subfamily 1, group I, member 3 | IMAGE:301740
NTT5 NTT5 protein | IMAGE:428413
ODC1 ornithine decarboxylase 1 | IMAGE:796646
PAX5 paired box gene 5 (B-cell lineage specific activator protein) | IMAGE:687010
PCCA propionyl Coenzyme A carboxylase, alpha polypeptide | IMAGE:950710
PCDH9 protocadherin 9 | IMAGE:2116531
PKIG protein kinase (cAMP-dependent, catalytic) inhibitor gamma | IMAGE:855557
PMAIP1 phorbol-12-myristate-13-acetate-induced protein 1 | IMAGE:814353
PNOC prepronociceptin | IMAGE:713263
POU2F2 POU domain, class 2, transcription factor 2 | IMAGE:277779
POU4F1 POU domain, class 4, transcription factor 1 | IMAGE:815056
PRDM2 #PR domain containing 2, with ZNF domain OR HUMHOXY1 #zinc-finger DNA-binding protein | IMAGE:345348
PRKCE protein kinase C, epsilon | IMAGE:2118316
PSMB9 proteasome (prosome, macropain) subunit, beta type, 9 (large multifunctional protease 2) | IMAGE:685030
PTK2 PTK2 protein tyrosine kinase 2 | IMAGE:724892
PTPRN2 protein tyrosine phosphatase, receptor type, N polypeptide 2 | IMAGE:1288994
PTPRO protein tyrosine phosphatase, receptor type, O | IMAGE:30175
RAB30 RAB30, member RAS oncogene family | IMAGE:684544
RalGPS1A Ral guanine nucleotide exchange factor RalGPS1A | IMAGE:683690
RARA retinoic acid receptor, alpha | IMAGE:159381
REL v-rel avian reticuloendotheliosis viral oncogene homolog | IMAGE:704548
RGS16 regulator of G-protein signalling 16 | IMAGE:711505
RHO6 GTP-binding protein | IMAGE:32064
S100A5 S100 calcium-binding protein A5 | IMAGE:1318267
SCYA19 small inducible cytokine subfamily A (Cys-Cys), member 19 | IMAGE:300411
Sept1 #septin 1 OR #Hs.99741 ESTs, Weakly similar to PNL1_HUMAN PEANUT-LIKE PROTEIN 1 [H.sapiens] | IMAGE:814238
SERPINA1 #serine (or cysteine) proteinase inhibitor, clade A (alpha-1 antiproteinase, antitrypsin), member 1 OR REPS2 #RALBP1 associated Eps domain containing 2 | IMAGE:86160
SFRS2 splicing factor, arginine/serine-rich 2 | IMAGE:1334315
SGCE sarcoglycan, epsilon | IMAGE:784109
SHMT2 serine hydroxymethyltransferase 2 (mitochondrial) | IMAGE:1272373
Siat7d sialyltransferase 7 ((alpha-N-acetylneuraminyl 2,3-betagalactosyl-1,3)-N-acetyl galactosaminide alpha-2,6-sialyltransferase) D | IMAGE:1300194
SLC2A1 solute carrier family 2 (facilitated glucose transporter), member 1 | IMAGE:207358
SLC2A5 solute carrier family 2 (facilitated glucose/fructose transporter), member 5 | IMAGE:704085
SLP65 B cell linker protein | IMAGE:1335255
SMARCA2 SWI/SNF related, matrix associated, actin dependent regulator of chromatin, subfamily a, member 2 | IMAGE:713272
SP100 nuclear antigen Sp100 | IMAGE:1301271
SP140 nuclear body protein Sp140 | IMAGE:712297
SPI1 spleen focus forming virus (SFFV) proviral integration oncogene spi1 | IMAGE:2134527
SPIB Spi-B transcription factor (Spi-1/PU.1 related) | IMAGE:824476
SPRY1 sprouty (Drosophila) homolog 1 (antagonist of FGF signaling) | IMAGE:377468
STAG3 stromal antigen 3 | IMAGE:683405
TAF2G TATA box binding protein (TBP)-associated factor, RNA polymerase II, G, 32kD | IMAGE:1358181
TAP2 #transporter 2, ATP-binding cassette, sub-family B (MDR/TAP) OR HLA-DOB #major histocompatibility complex, class II, DO beta | IMAGE:591864
TCEB3 transcription elongation factor B (SIII), polypeptide 3 (110kD, elongin A) | IMAGE:526657
TCF3 transcription factor 3 (E2A immunoglobulin enhancer binding factors E12/E47) | IMAGE:1334338
TCF4 transcription factor 4 | IMAGE:854581
TCF6L1 transcription factor 6-like 1 (mitochondrial transcription factor 1-like) | IMAGE:785845
TCF8 transcription factor 8 (represses interleukin 2 expression) | IMAGE:471218
TCL1A T-cell leukemia/lymphoma 1A | IMAGE:746233
TCL6 T-cell leukemia/lymphoma 6 | IMAGE:142579
TIMELESS timeless (Drosophila) homolog | IMAGE:417249
TLR10 toll-like receptor 10 | IMAGE:700359
TNFRSF17 tumor necrosis factor receptor superfamily, member 17 | IMAGE:701473
TNFRSF5 tumor necrosis factor receptor superfamily, member 5 | IMAGE:446360
TNFSF7 tumor necrosis factor (ligand) superfamily, member 7 | IMAGE:1916687
TPD52 tumor protein D52 | IMAGE:814306
TRAF4 TNF receptor-associated factor 4 | IMAGE:898312
TRIO triple functional domain (PTPRF interacting) | IMAGE:683745
TTK TTK protein kinase | IMAGE:1351032
TULP1 tubby like protein 1 | IMAGE:2106998
UST uronyl 2-sulfotransferase | IMAGE:505335
VAV2 vav 2 oncogene | IMAGE:202901
VI CMP-NeuAC:(beta)-N-acetylgalactosaminide (alpha)2,6-sialyltransferase member VI | IMAGE:2073900
VIL2 villin 2 (ezrin) | IMAGE:755145
VPREB3 pre-B lymphocyte gene 3 | IMAGE:1272158
WW45 WW Domain-Containing Gene | IMAGE:843426
ZFP161 zinc finger protein homologous to Zfp161 in mouse | IMAGE:285742

## Sheet: CD4
CD4 cell associated genes (17)
Gene Name
ADAM23 a disintegrin and metalloproteinase domain 23 | IMAGE:47362
ANK3 ankyrin 3, node of Ranvier (ankyrin G) | IMAGE:454672
CYSLT1 cysteinyl leukotriene receptor 1 | IMAGE:1357580
ESR1 estrogen receptor 1 | IMAGE:725321
F5 coagulation factor V (proaccelerin, labile factor) | IMAGE:433155
FHIT fragile histidine triad gene | IMAGE:681948
GPA33 glycoprotein A33 (transmembrane) | IMAGE:510542
GS3955 GS3955 protein | IMAGE:380462
IL6ST interleukin 6 signal transducer (gp130, oncostatin M receptor) | IMAGE:2018581
INPP4B inositol polyphosphate-4-phosphatase, type II, 105kD | IMAGE:165857
MAL mal, T-cell differentiation protein | IMAGE:667482
NET1 neuroepithelial cell transforming gene 1 | IMAGE:131867
NR4A2 nuclear receptor subfamily 4, group A, member 2 | IMAGE:254436
PMS2 postmeiotic segregation increased (S. cerevisiae) 2 | IMAGE:503115
PRG4 proteoglycan 4, (megakaryocyte stimulating factor, articular superficial zone protein) | IMAGE:712641
SRPK1 SFRS protein kinase 1 | IMAGE:510186
WNT7A wingless-type MMTV integration site family, member 7A | IMAGE:2436850

## Sheet: CD8
CD8 cell associated genes (25)
Gene Name
ADAM12 a disintegrin and metalloproteinase domain 12 (meltrin alpha) | IMAGE:448046
C6 complement component 6 | IMAGE:246246
C8A complement component 8, alpha polypeptide | IMAGE:202682
CARS cysteinyl-tRNA synthetase | IMAGE:810321
CD1A CD1A antigen, a polypeptide | IMAGE:1235119
CD8A CD8 antigen, alpha polypeptide (p32) | IMAGE:771258
CYP2E cytochrome P450, subfamily IIE (ethanol-inducible) | IMAGE:179403
D4S234E neuron-specific protein | IMAGE:1325605
ERBB3 v-erb-b2 avian erythroblastic leukemia viral oncogene homolog 3 | IMAGE:855563
EWSR1 Ewing sarcoma breakpoint region 1 | IMAGE:1192958
FABP4 fatty acid binding protein 4, adipocyte | IMAGE:307660
FAP fibroblast activation protein, alpha | IMAGE:323181
GFPT2 glutamine-fructose-6-phosphate transaminase 2 | IMAGE:2110301
ITGA1 integrin, alpha 1 | IMAGE:1156752
LPL lipoprotein lipase | LCP:7381
LTK leukocyte tyrosine kinase | IMAGE:2020937
MAF v-maf musculoaponeurotic fibrosarcoma (avian) oncogene homolog | IMAGE:971330
MG61 amino acid system N transporter 2; porcupine | IMAGE:323204
MMP12 matrix metalloproteinase 12 (macrophage elastase) | IMAGE:1159006
MYB v-myb avian myeloblastosis viral oncogene homolog | IMAGE:248613
NT5 5' nucleotidase (CD73) | IMAGE:281892
NTN4 netrin 4 | IMAGE:143661
RORC RAR-related orphan receptor C | IMAGE:1675273
SLAM signaling lymphocytic activation molecule | IMAGE:814251
TYMSTR G protein-coupled receptor | IMAGE:196115

## Sheet: T Cell
T cell associated genes (210)
Gene Name
ABLIM actin binding LIM protein 1 | IMAGE:753692
ADAM12 a disintegrin and metalloproteinase domain 12 (meltrin alpha) | IMAGE:489755
ADAM23 a disintegrin and metalloproteinase domain 23 | IMAGE:47362
ADARB1 adenosine deaminase, RNA-specific, B1 (homolog of rat RED1) | IMAGE:842939
ADCY8 adenylate cyclase 8 (brain) | IMAGE:2049599
AKAP1 A kinase (PRKA) anchor protein 1 | IMAGE:814765
AKAP6 A kinase (PRKA) anchor protein 6 | IMAGE:40844
ALB albumin | IMAGE:712647
ANK1 ankyrin 1, erythrocytic | IMAGE:292699
ANK3 ankyrin 3, node of Ranvier (ankyrin G) | IMAGE:454672
ANKH ankylosis, progressive (mouse) homolog | IMAGE:47074
AP3M2 adaptor-related protein complex 3, mu 2 subunit | IMAGE:2165428
APBB1 amyloid beta (A4) precursor protein-binding, family B, member 1 (Fe65) | IMAGE:184022
API5L1 API5-like 1 | IMAGE:366746
AQP3 aquaporin 3 | IMAGE:2541366
ATP1A1 ATPase, Na+/K+ transporting, alpha 1 polypeptide | IMAGE:1351144
B4GALT2 UDP-Gal:betaGlcNAc beta 1,4- galactosyltransferase, polypeptide 2 | IMAGE:2563384
BCL11B B-cell CLL/lymphoma 11B (zinc finger protein) | IMAGE:46452
BMP6 bone morphogenetic protein 6 | IMAGE:1048004
BNIP1 BCL2/adenovirus E1B 19kD-interacting protein 1 | IMAGE:114075
BNIP3 BCL2/adenovirus E1B 19kD-interacting protein 3 | IMAGE:783697
C4.4A GPI-anchored metastasis-associated protein homolog | IMAGE:739578
C6 complement component 6 | IMAGE:246246
C8A complement component 8, alpha polypeptide | IMAGE:202682
CACNA1A calcium channel, voltage-dependent, P/Q type, alpha 1A subunit | IMAGE:1251194
CAMK4 calcium/calmodulin-dependent protein kinase IV | IMAGE:814780
CARS cysteinyl-tRNA synthetase | IMAGE:810321
CASK calcium/calmodulin-dependent serine protein kinase (MAGUK family) | IMAGE:2343851
CASP6 caspase 6, apoptosis-related cysteine protease | IMAGE:323500
CBR3 carbonyl reductase 3 | IMAGE:1948085
CCNE1 cyclin E1 | IMAGE:68950
CCR4 chemokine (C-C motif) receptor 4 | LCP:27
CD1A CD1A antigen, a polypeptide | IMAGE:1235119
CD28 CD28 antigen (Tp44) | IMAGE:2048836
CD3D CD3D antigen, delta polypeptide (TiT3 complex) | IMAGE:377560
CD3E CD3E antigen, epsilon polypeptide (TiT3 complex) | IMAGE:1536968
CD3G CD3G antigen, gamma polypeptide (TiT3 complex) | IMAGE:66322
CD48 CD48 antigen (B-cell membrane protein) | IMAGE:125134
CD5 CD5 antigen (p56-62) | IMAGE:742143
CD6 CD6 antigen | IMAGE:2009477
CD8A CD8 antigen, alpha polypeptide (p32) | IMAGE:771258
CDC14A CDC14 (cell division cycle 14, S. cerevisiae) homolog A | IMAGE:700571
CDH17 cadherin 17, LI cadherin (liver-intestine) | IMAGE:510130
CDK5R1 cyclin-dependent kinase 5, regulatory subunit 1 (p35) | IMAGE:796579
CDR2 cerebellar degeneration-related protein (62kD) | IMAGE:366067
CDW52 CDW52 antigen (CAMPATH-1 antigen) | IMAGE:727988
CEBPD CCAAT/enhancer binding protein (C/EBP), delta | IMAGE:669523
CHN1 chimerin (chimaerin) 1 | IMAGE:898258
CIN85 c-Cbl-interacting protein | IMAGE:1309311
CNK cytokine-inducible kinase | IMAGE:825080
COL6A1 collagen, type VI, alpha 1 | IMAGE:263716
CTLA4 cytotoxic T-lymphocyte-associated protein 4 | IMAGE:683014
CUL3 #cullin 3 OR #Hs.26411 ESTs | IMAGE:261494
CYP2A7 cytochrome P450, subfamily IIA (phenobarbital-inducible), polypeptide 7 | IMAGE:78298
CYP2E cytochrome P450, subfamily IIE (ethanol-inducible) | IMAGE:179403
CYSLT1 cysteinyl leukotriene receptor 1 | IMAGE:1357580
D4S234E neuron-specific protein | IMAGE:1325605
DGKA diacylglycerol kinase, alpha (80kD) | IMAGE:815555
DNAJC6 DnaJ (Hsp40) homolog, subfamily B, member 6 | IMAGE:813275
DPP4 dipeptidylpeptidase IV (CD26, adenosine deaminase complexing protein 2) | IMAGE:343987
DSC1 desmocollin 1 | IMAGE:1704980
DSCR1L2 Down syndrome critical region gene 1-like 2 | IMAGE:132828
DSS1 #Deleted in split-hand/split-foot 1 region OR #Hs.333495 ESTs | IMAGE:249705
DXS6984E p75NTR-associated cell death executor; ovarian granulosa cell protein (13kD) | IMAGE:138775
EGFL3 EGF-like-domain, multiple 3 | IMAGE:1681421
ENO2 enolase 2, (gamma, neuronal) | IMAGE:789147
EPHA1 EphA1 | IMAGE:305606
EPHX2 epoxide hydrolase 2, cytoplasmic | IMAGE:156473
ERBB3 v-erb-b2 avian erythroblastic leukemia viral oncogene homolog 3 | IMAGE:855563
ESR1 estrogen receptor 1 | IMAGE:725321
EWSR1 Ewing sarcoma breakpoint region 1 | IMAGE:1192958
F5 coagulation factor V (proaccelerin, labile factor) | IMAGE:433155
FABP4 fatty acid binding protein 4, adipocyte | IMAGE:307660
FAP fibroblast activation protein, alpha | IMAGE:323181
FBLN5 fibulin 5 | IMAGE:50483
FHIT fragile histidine triad gene | IMAGE:681948
FHL1 four and a half LIM domains 1 | IMAGE:813266
FKBP5 FK506-binding protein 5 | IMAGE:416833
FLT3LG fms-related tyrosine kinase 3 ligand | IMAGE:1916614
FMR2 fragile X mental retardation 2 | IMAGE:1234073
FN1 fibronectin 1 | IMAGE:415682
FUT7 fucosyltransferase 7 (alpha (1,3) fucosyltransferase) | IMAGE:1303758
FVT1 follicular lymphoma variant translocation 1 | IMAGE:814260
FYB FYN-binding protein (FYB-120/130) | IMAGE:430038
G6PD glucose-6-phosphate dehydrogenase | IMAGE:768246
GAPL GTPase activating protein-like | IMAGE:1601845
GAS41 glioma-amplified sequence-41 | IMAGE:85670
GCHFR GTP cyclohydrolase I feedback regulatory protein | IMAGE:525799
GFPT2 glutamine-fructose-6-phosphate transaminase 2 | IMAGE:2110301
GOLGA2 #golgi autoantigen, golgin subfamily a, 2 OR FLJ13732 #hypothetical protein FLJ13732 similar to tensin | IMAGE:768272
GPA33 glycoprotein A33 (transmembrane) | IMAGE:510542
GPR18 G protein-coupled receptor 18 | IMAGE:1272125
GS3955 GS3955 protein | IMAGE:813426
GYPC glycophorin C (Gerbich blood group) | IMAGE:344720
HFL1 H factor (complement)-like 1 | IMAGE:450060
HMIC 1,2-alpha-mannosidase IC | IMAGE:770785
HOXB3 homeo box B3 | IMAGE:2388637
HPIP hematopoietic PBX-interacting protein | IMAGE:327311
IDUA iduronidase, alpha-L- | IMAGE:1605539
IGF1R insulin-like growth factor 1 receptor | IMAGE:2488804
IKKE IKK-related kinase epsilon; inducible IkappaB kinase | IMAGE:1358287
IL11RA interleukin 11 receptor, alpha | IMAGE:811920
IL14 interleukin 14 | IMAGE:1268735
IL6 interleukin 6 (interferon, beta 2) | IMAGE:310406
IL6ST interleukin 6 signal transducer (gp130, oncostatin M receptor) | IMAGE:753743
IL7R interleukin 7 receptor | IMAGE:840460
INPP4B inositol polyphosphate-4-phosphatase, type II, 105kD | IMAGE:165857
INPP5D inositol polyphosphate-5-phosphatase, 145kD | IMAGE:712900
ITGA1 integrin, alpha 1 | IMAGE:1156752
ITGA6 integrin, alpha 6 | IMAGE:32493
ITK IL2-inducible T-cell kinase | IMAGE:852131
JPO1 c-Myc target JPO1 | IMAGE:753198
KCNA3 potassium voltage-gated channel, shaker-related subfamily, member 3 | IMAGE:1337856
KI-1/57 intracellular antigen detected by monoclonal antibody Ki-1; intracellular hyaluronan-binding protein | IMAGE:773350
KIAA0374 syntaphilin | IMAGE:1476214
KIAA0855 golgin-67 | IMAGE:712166
KIF5C kinesin family member 5C | IMAGE:278430
KITLG KIT ligand | LCP:89
LAT linker for activation of T cells | IMAGE:346360
LDHB lactate dehydrogenase B | IMAGE:2563391
LEF1 lymphoid enhancer-binding factor 1 | IMAGE:344953
LMO7 LIM domain only 7 | IMAGE:51582
LOC51029 CGI-146 protein | IMAGE:711955
LOC51669 HSPC035 protein | IMAGE:364557
LPL lipoprotein lipase | LCP:7381
LTB lymphotoxin beta (TNF superfamily, member 3) | IMAGE:712066
LTK leukocyte tyrosine kinase | IMAGE:2020937
MAD2L1 MAD2 (mitotic arrest deficient, yeast, homolog)-like 1 | IMAGE:814701
MAF v-maf musculoaponeurotic fibrosarcoma (avian) oncogene homolog | IMAGE:971330
MAL mal, T-cell differentiation protein | IMAGE:667482
MAPK3 mitogen-activated protein kinase 3 | IMAGE:809939
MAPK8IP1 mitogen-activated protein kinase 8 interacting protein 1 | IMAGE:1761751
MATN2 matrilin 2 | IMAGE:366100
MG61 amino acid system N transporter 2; porcupine | IMAGE:323204
MGAT4A mannosyl (alpha-1,3-)-glycoprotein beta-1,4-N-acetylglucosaminyltransferase, isoenzyme A | IMAGE:815210
MMP12 matrix metalloproteinase 12 (macrophage elastase) | IMAGE:1159006
MRG15 MORF-related gene 15 | IMAGE:110872
MTCP1 mature T-cell proliferation 1 | IMAGE:1047290
MY047 leptin receptor overlapping transcript-like 1 | IMAGE:85614
MYB v-myb avian myeloblastosis viral oncogene homolog | IMAGE:248613
MYC v-myc avian myelocytomatosis viral oncogene homolog | IMAGE:812965
NBL1 neuroblastoma, suppression of tumorigenicity 1 | IMAGE:898305
NDUFC1 NADH dehydrogenase (ubiquinone) 1, subcomplex unknown, 1 (6kD, KFYI) | IMAGE:796513
NELL2 nel (chicken)-like 2 | IMAGE:176606
NET1 neuroepithelial cell transforming gene 1 | IMAGE:131867
NR1D1 nuclear receptor subfamily 1, group D, member 1 | IMAGE:795330
NR4A2 nuclear receptor subfamily 4, group A, member 2 | IMAGE:254436
NT5 5' nucleotidase (CD73) | IMAGE:281892
NTN4 netrin 4 | IMAGE:143661
P125 #Sec23-interacting protein p125 OR #Hs.9634 ESTs, Highly similar to C10_HUMAN PUTATIVE C10 PROTEIN [H.sapiens] | IMAGE:701694
PAG phosphoprotein associated with GEMs | IMAGE:282779
PCOLN3 procollagen (type III) N-endopeptidase | IMAGE:261971
PDCD4 programmed cell death 4 | IMAGE:294487
PDK1 pyruvate dehydrogenase kinase, isoenzyme 1 | IMAGE:1645668
PEX6 peroxisomal biogenesis factor 6 | IMAGE:796212
PIM1 pim-1 oncogene | IMAGE:813630
PKIA protein kinase (cAMP-dependent, catalytic) inhibitor alpha | IMAGE:284401
PMS2 postmeiotic segregation increased (S. cerevisiae) 2 | IMAGE:503115
PMS2L2 #postmeiotic segregation increased 2-like 2 OR #Hs.105284 EST | IMAGE:824263
POU6F1 POU domain, class 6, transcription factor 1 | IMAGE:289447
PRAME preferentially expressed antigen in melanoma | IMAGE:490131
PRDX2 peroxiredoxin 2 | IMAGE:2506776
PRG4 proteoglycan 4, (megakaryocyte stimulating factor, articular superficial zone protein) | IMAGE:712641
PRKCA protein kinase C, alpha | IMAGE:684338
PRKCL2 protein kinase C-like 2 | IMAGE:1303658
PTPN13 protein tyrosine phosphatase, non-receptor type 13 (APO-1/CD95 (Fas)-associated phosphatase) | IMAGE:36348
PXR2b PXR2b protein | IMAGE:328391
RAB33A RAB33A, member RAS oncogene family | IMAGE:2019211
RASGRP1 RAS guanyl releasing protein 1 (calcium and DAG-regulated) | IMAGE:1467469
RGS10 regulator of G-protein signalling 10 | IMAGE:506548
RORC RAR-related orphan receptor C | IMAGE:1675273
RPS29 ribosomal protein S29 | IMAGE:324144
RPS4Y ribosomal protein S4, Y-linked | IMAGE:309449
SCML1 sex comb on midleg (Drosophila)-like 1 | IMAGE:2184814
SELL selectin L (lymphocyte adhesion molecule 1) | IMAGE:149910
SELP selectin P (granule membrane protein 140kD, antigen CD62) | IMAGE:182264
SIAT8A sialyltransferase 8 (alpha-N-acetylneuraminate: alpha-2,8-sialytransferase, GD3 synthase) A | IMAGE:610012
SIT SHP2 interacting transmembrane adaptor | IMAGE:1333522
SLAM signaling lymphocytic activation molecule | IMAGE:814251
SLC11A3 solute carrier family 11 (proton-coupled divalent metal ion transporters), member 3 | IMAGE:71863
SLC12A7 solute carrier family 12 (potassium/chloride transporters), member 7 | IMAGE:685485
SNTA1 syntrophin, alpha 1(dystrophin-associated protein A1, 59kD, acidic component) | IMAGE:435330
SNX9 sorting nexin 9 | IMAGE:309932
SOD1 superoxide dismutase 1, soluble (amyotrophic lateral sclerosis 1 (adult)) | IMAGE:950489
SPON1 spondin 1, (f-spondin) extracellular matrix protein | IMAGE:773495
SRI sorcin | IMAGE:280950
SRPK1 SFRS protein kinase 1 | IMAGE:510186
SUPT3H suppressor of Ty (S.cerevisiae) 3 homolog | IMAGE:361028
SVIL #supervillin OR #Hs.105527 ESTs, Moderately similar to archvillin [H.sapiens] | IMAGE:826155
TACC3 transforming, acidic coiled-coil containing protein 3 | IMAGE:705064
T-cell receptor, beta cluster" | IMAGE:80186
TCF7 transcription factor 7 (T-cell specific, HMG-box) | IMAGE:83402
TFAP4 transcription factor AP-4 (activating enhancer-binding protein 4) | IMAGE:713839
TIE tyrosine kinase with immunoglobulin and epidermal growth factor homology domains | IMAGE:308536
TNF tumor necrosis factor (TNF superfamily, member 2) | LCP:58
TNFRSF12 tumor necrosis factor receptor superfamily, member 12 (translocating chain-association membrane protein) | IMAGE:345586
TNFRSF6 tumor necrosis factor receptor superfamily, member 6 | IMAGE:151767
TNFRSF7 tumor necrosis factor receptor superfamily, member 7 | IMAGE:34637
TNK1 tyrosine kinase, non-receptor, 1 | IMAGE:306578
TPM2 tropomyosin 2 (beta) | IMAGE:740620
TPP2 tripeptidyl peptidase II | IMAGE:24085
TPR translocated promoter region (to activated MET oncogene) | IMAGE:382517
TRA@ T cell receptor alpha locus | IMAGE:770014
TRADD TNFRSF1A-associated via death domain | IMAGE:1473788
TRB@ T cell receptor beta locus | IMAGE:306841
TRIM T-cell receptor interacting molecule | IMAGE:2143529
TYMSTR G protein-coupled receptor | IMAGE:196115
VIPR1 vasoactive intestinal peptide receptor 1 | IMAGE:215000
WNT7A wingless-type MMTV integration site family, member 7A | IMAGE:2436850
ZNF140 #zinc finger protein 140 (clone pHZ-39) OR #Hs.209406 ESTs, Weakly similar to I38600 zinc finger protein ZNF135 [H.sapiens] | IMAGE:1354175

## Sheet: NK
NK cell associated genes (161)
Gene Name
ABCB1 ATP-binding cassette, sub-family B (MDR/TAP), member 1 | IMAGE:813256
ACK1 activated p21cdc42Hs kinase | IMAGE:2028725
ACLY ATP citrate lyase | IMAGE:1877676
ACTN4 actinin, alpha 4 | IMAGE:194161
ADAM8 a disintegrin and metalloproteinase domain 8 | IMAGE:1271035
ADAMTS1 a disintegrin-like and metalloprotease (reprolysin type) with thrombospondin type 1 motif, 1 | IMAGE:144797
ADRB2 adrenergic, beta-2-, receptor, surface | IMAGE:241489
AHCP Autosomal Highly Conserved Protein | IMAGE:2312236
AKR1C1 aldo-keto reductase family 1, member C1 (dihydrodiol dehydrogenase 1; 20-alpha (3-alpha)-hydroxysteroid dehydrogenase) | IMAGE:196992
AKR1C2 aldo-keto reductase family 1, member C2 (dihydrodiol dehydrogenase 2; bile acid binding protein; 3-alpha hydroxysteroid dehydrogenase, type III) | IMAGE:2449395
AKR1C3 aldo-keto reductase family 1, member C3 (3-alpha hydroxysteroid dehydrogenase, type II) | IMAGE:1473304
ALDH5A1 aldehyde dehydrogenase 5 family, member A1 (succinate-semialdehyde dehydrogenase) | IMAGE:703873
ANGPT2 angiopoietin 2 | IMAGE:669424
APOA1 apolipoprotein A-I | IMAGE:200263
APS adaptor protein with pleckstrin homology and src homology 2 domains | IMAGE:877523
ARHGEF9 Cdc42 guanine exchange factor (GEF) 9 | IMAGE:588609
ATF1 activating transcription factor 1 | IMAGE:1290353
ATP2B4 ATPase, Ca++ transporting, plasma membrane 4 | IMAGE:839592
AXIN1 axin | IMAGE:2458338
B3GAT1 beta-1,3-glucuronyltransferase 1 (glucuronosyltransferase P) | IMAGE:47460
BATF basic leucine zipper transcription factor, ATF-like | IMAGE:1558151
BFSP1 beaded filament structural protein 1, filensin | IMAGE:2106956
BHLHB2 basic helix-loop-helix domain containing, class B, 2 | IMAGE:469297
BMPR1A bone morphogenetic protein receptor, type IA | IMAGE:759500
C5 complement component 5 | IMAGE:247816
CACNA2D2 calcium channel, voltage-dependent, alpha 2/delta subunit 2 | IMAGE:284160
CACNB2 calcium channel, voltage-dependent, beta 2 subunit | IMAGE:196348
CD97 CD97 antigen | IMAGE:2309141
CDKN2D cyclin-dependent kinase inhibitor 2D (p19, inhibits CDK4) | IMAGE:145503
CEBPG CCAAT/enhancer binding protein (C/EBP), gamma | IMAGE:1410178
CLCN4 chloride channel 4 | IMAGE:363058
CLECSF2 C-type (calcium dependent, carbohydrate-recognition domain) lectin, superfamily member 2 (activation-induced) | IMAGE:47481
CST7 cystatin F (leukocystatin) | IMAGE:2461316
CTSC cathepsin C | IMAGE:2208092
CTSE cathepsin E | IMAGE:243202
CX3CR1 chemokine (C-X3-C) receptor 1 | LCP:29
DAPK2 death-associated protein kinase 2 | IMAGE:1607097
DLG5 discs, large (Drosophila) homolog 5 | IMAGE:108395
DOC-1R tumor suppressor deleted in oral cancer-related 1 | IMAGE:810429
ENPP4 ectonucleotide pyrophosphatase/phosphodiesterase 4 (putative function) | IMAGE:281737
ENPP5 ectonucleotide pyrophosphatase/phosphodiesterase 5 (putative function) | IMAGE:322461
EPB72 erythrocyte membrane protein band 7.2 (stomatin) | IMAGE:843374
ERBB2 v-erb-b2 avian erythroblastic leukemia viral oncogene homolog 2 (neuro/glioblastoma derived oncogene homolog) | IMAGE:1288151
F2R coagulation factor II (thrombin) receptor | IMAGE:813254
FANCA Fanconi anemia, complementation group A | IMAGE:815615
FEZ1 fasciculation and elongation protein zeta 1 (zygin I) | IMAGE:51543
FGR Gardner-Rasheed feline sarcoma viral (v-fgr) oncogene homolog | LCP:44
FIP2 tumor necrosis factor alpha-inducible cellular protein containing leucine zipper domains; Huntingtin interacting protein L; transcrption factor IIIA-interacting protein | IMAGE:142259
GALNT3 UDP-N-acetyl-alpha-D-galactosamine:polypeptide N-acetylgalactosaminyltransferase 3 (GalNAc-T3) | IMAGE:328542
GAS1 growth arrest-specific 1 | IMAGE:365826
GCNT1 glucosaminyl (N-acetyl) transferase 1, core 2 (beta-1,6-N-acetylglucosaminyltransferase) | IMAGE:2244718
GFI1 growth factor independent 1 | IMAGE:1567832
GNG2 guanine nucleotide binding protein (G protein), gamma 2 | IMAGE:109309
GOLPH2 golgi phosphoprotein 2 | IMAGE:811582
GPR56 G protein-coupled receptor 56 | IMAGE:878571
GTF3C1 general transcription factor IIIC, polypeptide 1 (alpha subunit, 220kD ) | IMAGE:1393018
GW128 GW128 protein | IMAGE:2075081
GZMB granzyme B (granzyme 2, cytotoxic T-lymphocyte-associated serine esterase 1) | IMAGE:2310308
Gzmc granzyme C | LCP:64
HEF1 enhancer of filamentation 1 (cas-like docking; Crk-associated substrate related) | IMAGE:2252954
HM74 putative chemokine receptor; GTP-binding protein | IMAGE:123666
HSPCA #heat shock 90kD protein 1, alpha OR #Hs.193411 ESTs, Weakly similar to T43481 probable mucin DKFZp434C196.1 [H.sapiens] | IMAGE:645259
ID2 inhibitor of DNA binding 2, dominant negative helix-loop-helix protein | IMAGE:840921
IFRG28 28kD interferon responsive protein | IMAGE:268385
IGFBP7 insulin-like growth factor binding protein 7 | IMAGE:68605
IGSF4 immunoglobulin superfamily, member 4 | IMAGE:283191
IKBKB inhibitor of kappa light polypeptide gene enhancer in B-cells, kinase beta | IMAGE:501902
IL2RB interleukin 2 receptor, beta | IMAGE:489079
IL8RB interleukin 8 receptor, beta | LCP:30
ITGAL integrin, alpha L (antigen CD11A (p180), lymphocyte function-associated antigen 1; alpha polypeptide) | IMAGE:154015
Kifap3 smg GDS-ASSOCIATED PROTEIN | IMAGE:1692195
KLRC1 killer cell lectin-like receptor subfamily C, member 1 | IMAGE:1525029
KLRC2 killer cell lectin-like receptor subfamily C, member 2 | IMAGE:627114
KLRC3 killer cell lectin-like receptor subfamily C, member 3 | IMAGE:415086
KLRD1 killer cell lectin-like receptor subfamily D, member 1 | IMAGE:1901363
LAK-4P expressed in activated T/LAK lymphocytes | IMAGE:704154
LOC51020 CGI-130 protein | IMAGE:683468
LOC51226 COPZ2 for nonclathrin coat protein zeta-COP | IMAGE:343990
LOC51738 ghrelin precursor | IMAGE:1285455
LOC56939 ancient conserved domain protein 4 | IMAGE:950516
MAD4 Mad4 homolog | IMAGE:1356382
MATK megakaryocyte-associated tyrosine kinase | IMAGE:2005924
MDS019 phorbolin-like protein MDS019 | IMAGE:1355426
MNAT1 menage a trois 1 (CAK assembly factor) | IMAGE:1301288
MYBL1 v-myb avian myeloblastosis viral oncogene homolog-like 1 | IMAGE:825476
MYO6 myosin VI | IMAGE:744944
MYOM2 myomesin (M-protein) 2 (165kD) | IMAGE:1745349
MYPT1 myosin phosphatase, target subunit 1 | IMAGE:2020494
NBS1 Nijmegen breakage syndrome 1 (nibrin) | IMAGE:264951
Ncam neural cell adhesion molecule | LCP:7467
NCAM1 neural cell adhesion molecule 1 | IMAGE:1883065
NPC1 Niemann-Pick disease, type C1 | IMAGE:626945
NPDC1 neural proliferation, differentiation and control, 1 | IMAGE:2017597
PAFAH2 platelet-activating factor acetylhydrolase 2 (40kD) | IMAGE:2488470
PAK6 p21-activated protein kinase 6 | IMAGE:49810
PCAF p300/CBP-associated factor | IMAGE:1308587
PCTK2 PCTAIRE protein kinase 2 | IMAGE:1290317
PCYT2 phosphate cytidylyltransferase 2, ethanolamine | IMAGE:739872
PEX11A peroxisomal biogenesis factor 11A | IMAGE:200981
PGM5 phosphoglucomutase 5 | IMAGE:48182
PHEMX pan-hematopoietic expression | IMAGE:703461
PI3 protease inhibitor 3, skin-derived (SKALP) | IMAGE:2213824
PIG7 LPS-induced TNF-alpha factor | IMAGE:745347
PKM2 pyruvate kinase, muscle | IMAGE:650222
PM5 pM5 protein | IMAGE:365358
PON2 paraoxonase 2 | IMAGE:781019
PPP2R2B protein phosphatase 2 (formerly 2A), regulatory subunit B (PR 52), beta isoform | IMAGE:49303
PRAX-1 peripheral benzodiazepine receptor-associated protein 1 | IMAGE:1930780
PRF1 perforin 1 (pore forming protein) | IMAGE:1670188
PRSS12 protease, serine, 12 (neurotrypsin, motopsin) | IMAGE:1020181
PTCH patched (Drosophila) homolog | IMAGE:1636182
PTGER4 prostaglandin E receptor 4 (subtype EP4) | IMAGE:1269766
PTK7 PTK7 protein tyrosine kinase 7 | IMAGE:2367369
PTPN22 protein tyrosine phosphatase, non-receptor type 22 (lymphoid) | IMAGE:705127
PTPN4 protein tyrosine phosphatase, non-receptor type 4 (megakaryocyte) | IMAGE:666367
PTPN7 protein tyrosine phosphatase, non-receptor type 7 | IMAGE:686081
PTPRA protein tyrosine phosphatase, receptor type, A | IMAGE:1370129
PTPRM protein tyrosine phosphatase, receptor type, M | IMAGE:712572
RAB27A RAB27A, member RAS oncogene family | IMAGE:683455
RABIF RAB interacting factor | IMAGE:359769
RAG1 recombination activating gene 1 | IMAGE:307741
RAGE renal tumor antigen | IMAGE:1142321
RALGDS ral guanine nucleotide dissociation stimulator | IMAGE:50887
RAP1GA1 RAP1, GTPase activating protein 1 | IMAGE:971276
RAP2A RAP2A, member of RAS oncogene family | IMAGE:321529
RASSF1 Ras association (RalGDS/AF-6) domain family 1 | IMAGE:866866
RGS3 regulator of G-protein signalling 3 | IMAGE:427808
RGS9 regulator of G-protein signalling 9 | IMAGE:1557028
RUNX3 runt-related transcription factor 3 | IMAGE:358842
S100B S100 calcium-binding protein, beta (neural) | IMAGE:759948
SCYC1 small inducible cytokine subfamily C, member 1 (lymphotactin) | IMAGE:1896981
SERPINB7 serine (or cysteine) proteinase inhibitor, clade B (ovalbumin), member 7 | IMAGE:1509935
SLC14A1 solute carrier family 14 (urea transporter), member 1 (Kidd blood group) | IMAGE:240062
SLC20A1 solute carrier family 20 (phosphate transporter), member 1 | IMAGE:325062
SLC4A4 solute carrier family 4, sodium bicarbonate cotransporter, member 4 | IMAGE:787938
SNTB2 syntrophin, beta 2 (dystrophin-associated protein A1, 59kD, basic component 2) | IMAGE:2463125
SPAK Ste-20 related kinase | IMAGE:687009
SPUVE protease, serine, 23 | IMAGE:1909457
SRP14 signal recognition particle 14kD (homologous Alu RNA-binding protein) | IMAGE:264692
SRP46 Splicing factor, arginine/serine-rich, 46kD | IMAGE:383574
ST5 suppression of tumorigenicity 5 | IMAGE:781014
SUCLG2 succinate-CoA ligase, GDP-forming, beta subunit | IMAGE:292612
SYNGR1 synaptogyrin 1 | IMAGE:429466
TBX21 T-box 21 | IMAGE:2073364
TERT telomerase reverse transcriptase | IMAGE:1270592
TFDP2 transcription factor Dp-2 (E2F dimerization partner 2) | IMAGE:814101
TGFBR3 transforming growth factor, beta receptor III (betaglycan, 300kD) | IMAGE:269269
TKTL1 transketolase-like 1 | IMAGE:1543346
TLR3 toll-like receptor 3 | IMAGE:144675
TMEM1 transmembrane protein 1 | IMAGE:293820
TNFSF6 tumor necrosis factor (ligand) superfamily, member 6 | LCP:38
TRAJ61 T cell receptor alpha joining 61 | IMAGE:712747
TRG@ T cell receptor gamma locus | LCP:68
TRIP7 thyroid hormone receptor interactor 7 | IMAGE:470008
UAP1 UDP-N-acteylglucosamine pyrophosphorylase 1 | IMAGE:292515
UBE2A ubiquitin-conjugating enzyme E2A (RAD6 homolog) | IMAGE:487965
VCL vinculin | IMAGE:504248
VDUP1 upregulated by 1,25-dihydroxyvitamin D-3 | IMAGE:488488
YES1 v-yes-1 Yamaguchi sarcoma viral oncogene homolog 1 | IMAGE:273435
ZNF144 zinc finger protein 144 (Mel-18) | IMAGE:809916
ZNF80 zinc finger protein 80 (pT17) | IMAGE:1352935

## Sheet: Monocyte
Monocyte associated genes (1042)
Gene Name
A protein "A" | IMAGE:754031
ABCA1 ATP-binding cassette, sub-family A (ABC1), member 1 | IMAGE:827168
ABCC1 ATP-binding cassette, sub-family C (CFTR/MRP), member 1 | IMAGE:768412
ABCC3 ATP-binding cassette, sub-family C (CFTR/MRP), member 3 | IMAGE:781139
ABCF1 ATP-binding cassette, sub-family F (GCN20), member 1 | IMAGE:811161
ABCG1 ATP-binding cassette, sub-family G (WHITE), member 1 | IMAGE:23819
ABP1 amiloride binding protein 1 (amine oxidase (copper-containing)) | IMAGE:70827
ABR active BCR-related gene | IMAGE:683238
ACOX1 acyl-Coenzyme A oxidase 1, palmitoyl | IMAGE:210862
ACP2 acid phosphatase 2, lysosomal | IMAGE:70332
ACTB actin, beta | LCP:143
ACTR1A ARP1 (actin-related protein 1, yeast) homolog A (centractin alpha) | IMAGE:815575
ACVR1 activin A receptor, type I | IMAGE:491066
ACVRL1 activin A receptor type II-like 1 | IMAGE:1239769
AD024 AD024 protein | IMAGE:711702
ADA adenosine deaminase | IMAGE:824678
ADAM9 a disintegrin and metalloproteinase domain 9 (meltrin gamma) | IMAGE:204257
ADM adrenomedullin | IMAGE:774446
ADORA3 adenosine A3 receptor | IMAGE:1455566
ADRA2C adrenergic, alpha-2C-, receptor | IMAGE:2569030
ADRBK2 adrenergic, beta, receptor kinase 2 | IMAGE:685510
AGPAT2 1-acylglycerol-3-phosphate O-acyltransferase 2 (lysophosphatidic acid acyltransferase, beta) | IMAGE:2108736
AHR aryl hydrocarbon receptor | IMAGE:343397
AIF1 allograft inflammatory factor 1 | IMAGE:686579
AK3 adenylate kinase 3 | IMAGE:295176
ALCAM activated leucocyte cell adhesion molecule | IMAGE:26617
ALDH1A3 aldehyde dehydrogenase 1 family, member A3 | IMAGE:814798
ALDH2 aldehyde dehydrogenase 2 family (mitochondrial) | IMAGE:2442397
ALDH3B1 aldehyde dehydrogenase 3 family, member B1 | IMAGE:307069
ALDOA #aldolase A, fructose-bisphosphate OR #Hs.275875 EST | IMAGE:1337478
ALEX1 ALEX1 protein | IMAGE:859654
ALOX12 arachidonate 12-lipoxygenase | IMAGE:81434
AMPD2 adenosine monophosphate deaminase 2 (isoform L) | IMAGE:811013
AMPD3 adenosine monophosphate deaminase (isoform E) | IMAGE:124127
ANG angiogenin, ribonuclease, RNase A family, 5 | IMAGE:461761
ANK2 ankyrin 2, neuronal | IMAGE:857603
ANPEP alanyl (membrane) aminopeptidase (aminopeptidase N, aminopeptidase M, microsomal aminopeptidase, CD13, p150) | IMAGE:82676
ANXA2 annexin A2 | IMAGE:1318570
ANXA4 annexin A4 | IMAGE:755506
ANXA5 annexin A5 | IMAGE:786680
ANXA6 annexin A6 | IMAGE:1475633
AOC2 amine oxidase, copper containing 2 (retina-specific) | IMAGE:281145
AOX1 aldehyde oxidase 1 | IMAGE:471495
AP2A2 adaptor-related protein complex 2, alpha 2 subunit | IMAGE:1469115
AP2B1 adaptor-related protein complex 2, beta 1 subunit | IMAGE:245853
AP2S1 adaptor-related protein complex 2, sigma 1 subunit | IMAGE:739109
APC amyloid P component, serum | IMAGE:201650
APLP2 amyloid beta (A4) precursor-like protein 2 | IMAGE:240249
APP amyloid beta (A4) precursor protein (protease nexin-II, Alzheimer disease) | IMAGE:856575
APT6M8-9 ATPase, H+ transporting, lysosomal (vacuolar proton pump) membrane sector associated protein M8-9 | IMAGE:2517344
AQP9 aquaporin 9 | IMAGE:1046484
AREG amphiregulin (schwannoma-derived growth factor) | IMAGE:1926453
ARHA ras homolog gene family, member A | IMAGE:897158
ARHB ras homolog gene family, member B | IMAGE:143426
ARHG ras homolog gene family, member G (rho G) | IMAGE:159118
ARHGEF11 Rho guanine exchange factor (GEF) 11 | IMAGE:244801
ARL3 ADP-ribosylation factor-like 3 | IMAGE:2566688
ARNTL aryl hydrocarbon receptor nuclear translocator-like | IMAGE:50519
ARPC3 actin related protein 2/3 complex, subunit 3 (21 kD) | IMAGE:232826
ARPC4 actin related protein 2/3 complex, subunit 4 (20 kD) | IMAGE:2499797
ARPC5 actin related protein 2/3 complex, subunit 5 (16 kD) | IMAGE:340558
ARRB1 arrestin, beta 1 | IMAGE:51672
ARRB2 arrestin, beta 2 | IMAGE:2504698
ARSB arylsulfatase B | IMAGE:502055
ARSF arylsulfatase F | IMAGE:2315984
ASAH N-acylsphingosine amidohydrolase (acid ceramidase) | IMAGE:855487
ASCL1 achaete-scute complex (Drosophila) homolog-like 1 | IMAGE:774082
ASGR1 asialoglycoprotein receptor 1 | IMAGE:204541
ASGR2 asialoglycoprotein receptor 2 | IMAGE:206795
ASM3A acid sphingomyelinase-like phosphodiesterase | IMAGE:460106
ASPH aspartate beta-hydroxylase | IMAGE:2310241
ASPN asporin (LRR class 1) | IMAGE:78921
ATF3 activating transcription factor 3 | IMAGE:51448
ATF5 activating transcription factor 5 | IMAGE:1671185
ATF6 activating transcription factor 6 | IMAGE:158183
ATOX1 ATX1 (antioxidant protein 1, yeast) homolog 1 | IMAGE:767798
ATP2A2 ATPase, Ca++ transporting, cardiac muscle, slow twitch 2 | IMAGE:1233960
ATP2C1 ATPase, Ca++ transporting, type 2C, member 1 | IMAGE:704796
ATP6A1 ATPase, H+ transporting, lysosomal (vacuolar proton pump), alpha polypeptide, 70kD, isoform 1 | IMAGE:263040
ATP6B2 ATPase, H+ transporting, lysosomal (vacuolar proton pump), beta polypeptide, 56/58kD, isoform 2 | IMAGE:1323203
ATP6C ATPase, H+ transporting, lysosomal (vacuolar proton pump) 42kD | IMAGE:43826
ATP6D ATPase, H+ transporting, lysosomal (vacuolar proton pump), member D | IMAGE:384078
ATP6F ATPase, H+ transporting, lysosomal (vacuolar proton pump) 21kD | IMAGE:810725
ATP6H ATPase, H+ transporting, lysosomal (vacuolar proton pump) 9kD | IMAGE:840803
ATP6L ATPase, H+ transporting, lysosomal (vacuolar proton pump) 16kD | IMAGE:840768
ATP6N1A ATPase, H+ transporting, lysosomal (vacuolar proton pump) non-catalytic accessory protein 1A (110/116kD) | IMAGE:770377
ATP6S1 ATPase, H+ transporting, lysosomal (vacuolar proton pump), subunit 1 | IMAGE:841689
ATP6S14 ATPase, vacuolar, 14 kD | IMAGE:855438
ATRAP angiotensin II, type I receptor-associated protein | IMAGE:505289
ATRN attractin | IMAGE:505835
B3GNT5 UDP-GlcNAc:betaGal beta-1,3-N-acetylglucosaminyltransferase 5 | IMAGE:487722
BACH1 BTB and CNC homology 1, basic leucine zipper transcription factor 1 | IMAGE:2009495
BAG1 BCL2-associated athanogene | IMAGE:1322301
BAP29 B-cell receptor-associated protein BAP29 | IMAGE:2244196
BAPX1 bagpipe homeobox (Drosophila) homolog 1 | IMAGE:2569000
BC-2 putative breast adenocarcinoma marker (32kD) | IMAGE:267725
BCKDK branched chain alpha-ketoacid dehydrogenase kinase | IMAGE:1573108
BCL2L2 BCL2-like 2 | IMAGE:809541
BCL3 B-cell CLL/lymphoma 3 | IMAGE:1133162
BF B-factor, properdin | IMAGE:741977
BGN biglycan | IMAGE:144786
BIRC1 baculoviral IAP repeat-containing 1 | IMAGE:51463
BIRC5 baculoviral IAP repeat-containing 5 (survivin) | IMAGE:796694
BLVRA biliverdin reductase A | IMAGE:627542
BLVRB biliverdin reductase B (flavin reductase (NADPH)) | IMAGE:1420370
BM045 uncharacterized bone marrow protein BM045 | IMAGE:824792
BMP1 bone morphogenetic protein 1 | IMAGE:41208
BMX BMX non-receptor tyrosine kinase | IMAGE:624566
BNIP3L BCL2/adenovirus E1B 19kD-interacting protein 3-like | IMAGE:365098
BRCA1 breast cancer 1, early onset | IMAGE:843077
BST1 bone marrow stromal cell antigen 1 | IMAGE:260223
BST2 bone marrow stromal cell antigen 2 | IMAGE:811024
BTEB1 basic transcription element binding protein 1 | IMAGE:81357
BTG3 BTG family, member 3 | IMAGE:246304
C1QR complement component C1q receptor | IMAGE:35503
C3 #complement component 3 OR ADH1B #alcohol dehydrogenase 1B (class I), beta polypeptide | IMAGE:307231
C3AR1 complement component 3a receptor 1 | IMAGE:810242
C4A complement component 4A | IMAGE:868652
C5R1 complement component 5 receptor 1 (C5a ligand) | IMAGE:1565135
C7 complement component 7 | IMAGE:898122
CA10 carbonic anhydrase X | IMAGE:52315
CA5A carbonic anhydrase VA, mitochondrial | IMAGE:433553
CAD carbamoyl-phosphate synthetase 2, aspartate transcarbamylase, and dihydroorotase | IMAGE:589048
CALM2 calmodulin 2 (phosphorylase kinase, delta) | IMAGE:549080
CALR calreticulin | IMAGE:729354
CAMK1 calcium/calmodulin-dependent protein kinase I | IMAGE:814900
CAMK2D calcium/calmodulin-dependent protein kinase (CaM kinase) II delta | IMAGE:328922
CAMKK2 calcium/calmodulin-dependent protein kinase kinase 2, beta | IMAGE:624271
CAPG capping protein (actin filament), gelsolin-like | IMAGE:841059
CAPZA1 capping protein (actin filament) muscle Z-line, alpha 1 | IMAGE:785793
CAPZB capping protein (actin filament) muscle Z-line, beta | IMAGE:322961
CASP1 caspase 1, apoptosis-related cysteine protease (interleukin 1, beta, convertase) | IMAGE:2109733
CASP10 caspase 10, apoptosis-related cysteine protease | IMAGE:686903
CASP3 caspase 3, apoptosis-related cysteine protease | IMAGE:429574
Cathepsin B | IMAGE:898035
CCNA1 cyclin A1 | IMAGE:377799
CCNB2 cyclin B2 | IMAGE:416184
CCND2 cyclin D2 | IMAGE:359412
CCND3 cyclin D3 | IMAGE:327182
CCR1 chemokine (C-C motif) receptor 1 | IMAGE:472008
CCR2 chemokine (C-C motif) receptor 2 | LCP:25
CCR5 chemokine (C-C motif) receptor 5 | LCP:28
CCRL2 chemokine (C-C motif) receptor-like 2 | IMAGE:703894
CD14 CD14 antigen | IMAGE:435434
CD151 CD151 antigen | IMAGE:809494
CD33 CD33 antigen (gp67) | IMAGE:1917430
CD36 CD36 antigen (collagen type I receptor, thrombospondin receptor) | IMAGE:141953
CD36L2 CD36 antigen (collagen type I receptor, thrombospondin receptor)-like 2 (lysosomal integral membrane protein II) | IMAGE:2018138
CD44 CD44 antigen (homing function and Indian blood group system) | IMAGE:713145
CD47 CD47 antigen (Rh-related antigen, integrin-associated signal transducer) | IMAGE:813552
CD58 CD58 antigen, (lymphocyte function-associated antigen 3) | IMAGE:490368
CD59 CD59 antigen p18-20 (antigen identified by monoclonal antibodies 16.3A5, EJ16, EJ30, EL32 and G344) | IMAGE:686581
CD68 CD68 antigen | IMAGE:739183
CD86 CD86 antigen (CD28 antigen ligand 2, B7-2 antigen) | IMAGE:50214
CD9 CD9 antigen (p24) | IMAGE:727251
CDA cytidine deaminase | IMAGE:1142821
CDC25A cell division cycle 25A | IMAGE:204301
CDC42 cell division cycle 42 (GTP-binding protein, 25kD) | IMAGE:859586
CDH2 cadherin 2, type 1, N-cadherin (neuronal) | IMAGE:1218963
CDH5 cadherin 5, type 2, VE-cadherin (vascular epithelium) | IMAGE:69672
CDK5 cyclin-dependent kinase 5 | IMAGE:742595
CDK7 cyclin-dependent kinase 7 (homolog of Xenopus MO15 cdk-activating kinase) | IMAGE:1915416
CDKN1A cyclin-dependent kinase inhibitor 1A (p21, Cip1) | IMAGE:290659
CDKN1C cyclin-dependent kinase inhibitor 1C (p57, Kip2) | IMAGE:2314305
CDKN2C #cyclin-dependent kinase inhibitor 2C (p18, inhibits CDK4) OR #Hs.125804 ESTs, Weakly similar to A Chain A, Solution Structure Of P18-Ink4c, 21 Structures [H.sapiens] | IMAGE:1287462
CEACAM5 carcinoembryonic antigen-related cell adhesion molecule 5 | IMAGE:510405
CEBPA CCAAT/enhancer binding protein (C/EBP), alpha | IMAGE:2312250
CENPC1 centromere protein C 1 | IMAGE:795830
CEP2 Cdc42 effector protein 2 | IMAGE:29964
CEP4 Cdc42 effector protein 4; binder of Rho GTPases 4 | IMAGE:321488
CEPT1 #choline/ethanolaminephosphotransferase OR #Hs.256284 ESTs | IMAGE:686583
CES1 carboxylesterase 1 (monocyte/macrophage serine esterase 1) | IMAGE:487458
CGI-44 CGI-44 protein; sulfide dehydrogenase like (yeast) | IMAGE:85060
CGR19 cell growth regulatory with ring finger domain | IMAGE:455025
CHD2 chromodomain helicase DNA binding protein 2 | IMAGE:293017
CHK choline kinase | IMAGE:1357756
CHN2 chimerin (chimaerin) 2 | IMAGE:826142
CIS4 STAT induced STAT inhibitor-4 | IMAGE:269271
CITED2 Cbp/p300-interacting transactivator, with Glu/Asp-rich carboxy-terminal domain, 2 | IMAGE:486003
CLDN3 claudin 3 | IMAGE:485195
CLIC1 chloride intracellular channel 1 | IMAGE:843121
CLIC2 chloride intracellular channel 2 | IMAGE:71956
CLN5 ceroid-lipofuscinosis, neuronal 5 | IMAGE:502428
CLN8 ceroid-lipofuscinosis, neuronal 8 (epilepsy, progressive with mental retardation) | IMAGE:1351512
CLTB clathrin, light polypeptide (Lcb) | IMAGE:685292
CLTC clathrin, heavy polypeptide (Hc) | IMAGE:258547
CNGA1 cyclic nucleotide gated channel alpha 1 | IMAGE:357046
COCH coagulation factor C (Limulus polyphemus homolog); cochlin | IMAGE:286540
COL16A1 collagen, type XVI, alpha 1 | IMAGE:2511178
COL3A1 #collagen, type III, alpha 1 (Ehlers-Danlos syndrome type IV, autosomal dominant) OR SH2D2A #SH2 domain protein 2A OR #Hs.204959 ESTs, Weakly similar to SH3 domain containing adaptor protein [H.sapiens] | IMAGE:711563
COL4A2 collagen, type IV, alpha 2 | IMAGE:769959
COL5A1 collagen, type V, alpha 1 | IMAGE:143523
COL7A1 collagen, type VII, alpha 1 (epidermolysis bullosa, dystrophic, dominant and recessive) | IMAGE:897768
COL8A1 collagen, type VIII, alpha 1 | IMAGE:1472775
CORO1C coronin, actin-binding protein, 1C | IMAGE:511647
CP ceruloplasmin (ferroxidase) | IMAGE:223350
CPVL serine carboxypeptidase vitellogenic-like | IMAGE:39833
CRA cisplatin resistance associated | IMAGE:345858
CRADD CASP2 and RIPK1 domain containing adaptor with death domain | IMAGE:700353
CREBL2 cAMP responsive element binding protein-like 2 | IMAGE:284076
CREG cellular repressor of E1A-stimulated genes | IMAGE:85409
CREM cAMP responsive element modulator | IMAGE:789383
CREME9 cytokine receptor-like molecule 9 | IMAGE:701122
CRIP2 cysteine-rich protein 2 | IMAGE:756638
CRK v-crk avian sarcoma virus CT10 oncogene homolog | IMAGE:785987
CSF1R colony stimulating factor 1 receptor, formerly McDonough feline sarcoma viral (v-fms) oncogene homolog | IMAGE:78845
CSF2RA colony stimulating factor 2 receptor, alpha, low-affinity (granulocyte-macrophage) | IMAGE:2471391
CSF2RB colony stimulating factor 2 receptor, beta, low-affinity (granulocyte-macrophage) | IMAGE:704020
CSF3R colony stimulating factor 3 receptor (granulocyte) | IMAGE:809639
CSH1 chorionic somatomammotropin hormone 1 (placental lactogen) | IMAGE:32083
CSNK1D casein kinase 1, delta | IMAGE:2578773
CSRP1 cysteine and glycine-rich protein 1 | IMAGE:2465022
CST3 cystatin C (amyloid angiopathy and cerebral hemorrhage) | IMAGE:949938
CST4 cystatin S | IMAGE:2512080
CST6 cystatin E/M | IMAGE:344997
CSTA cystatin A (stefin A) | IMAGE:345957
CSTB cystatin B (stefin B) | IMAGE:51814
CTBS chitobiase, di-N-acetyl- | IMAGE:2152230
CTL1 transporter-like protein | IMAGE:884430
CTNNA1 catenin (cadherin-associated protein), alpha 1 (102kD) | IMAGE:897164
CTNNB1 catenin (cadherin-associated protein), beta 1 (88kD) | IMAGE:774754
CTSB cathepsin B | IMAGE:842180
CTSD cathepsin D (lysosomal aspartyl protease) | IMAGE:811028
CTSK cathepsin K (pycnodysostosis) | IMAGE:123926
CTSL cathepsin L | IMAGE:345538
CTSL2 cathepsin L2 | IMAGE:2309234
CTSS cathepsin S | IMAGE:687875
CTSZ cathepsin Z | IMAGE:842994
CUL5 cullin 5 | IMAGE:489656
CUTL1 cut (Drosophila)-like 1 (CCAAT displacement protein) | IMAGE:795792
CX46.6 connexin46.6 | IMAGE:1933127
CXCL16 CXC chemokine ligand 16 | IMAGE:753278
CYBB cytochrome b-245, beta polypeptide (chronic granulomatous disease) | IMAGE:825243
CYP1B1 cytochrome P450, subfamily I (dioxin-inducible), polypeptide 1 (glaucoma 3, primary infantile) | IMAGE:782760
CYP27A1 cytochrome P450, subfamily XXVIIA (steroid 27-hydroxylase, cerebrotendinous xanthomatosis), polypeptide 1 | IMAGE:295843
CYP2B6 cytochrome P450, subfamily IIB (phenobarbital-inducible), polypeptide 6 | IMAGE:83231
CYP2S1 cytochrome P450, subfamily IIS, polypeptide 1 | IMAGE:1574926
CYP4B1 cytochrome P450, subfamily IVB, polypeptide 1 | IMAGE:724888
CYP4F12 cytochrome P450 isoform 4F12 | IMAGE:121731
CYP51 cytochrome P450, 51 (lanosterol 14-alpha-demethylase) | IMAGE:739901
DAB2 disabled (Drosophila) homolog 2 (mitogen-responsive phosphoprotein) | IMAGE:742685
DAP death-associated protein | IMAGE:814381
DAPK1 death-associated protein kinase 1 | IMAGE:364934
DC6 #DC6 protein OR #Hs.230626 EST | IMAGE:325544
DCTN2 dynactin 2 (p50) | IMAGE:395400
DCTN4 dynactin 4 (p62) | IMAGE:2580289
DDEF1 development and differentiation enhancing factor 1 | IMAGE:79448
DDX3 DEAD/H (Asp-Glu-Ala-Asp/His) box polypeptide 3 | IMAGE:2556648
DECR1 2,4-dienoyl CoA reductase 1, mitochondrial | IMAGE:1354323
DF D component of complement (adipsin) | IMAGE:505229
DFNA5 deafness, autosomal dominant 5 | IMAGE:1486056
DGKE diacylglycerol kinase, epsilon (64kD) | IMAGE:685022
DGKZ diacylglycerol kinase, zeta (104kD) | IMAGE:683614
DLC1 deleted in liver cancer 1 | IMAGE:470188
DLG4 discs, large (Drosophila) homolog 4 | IMAGE:26021
DLL1 delta (Drosophila)-like 1 | IMAGE:30502
DNA2L DNA2 (DNA replication helicase, yeast, homolog)-like | IMAGE:1849451
DNAJB5 DnaJ (Hsp40) homolog, subfamily B, member 5 | IMAGE:1868265
DNAJC3 DnaJ (Hsp40) homolog, subfamily C, member 3 | IMAGE:701101
DNAM-1 adhesion glycoprotein | IMAGE:1703954
DNASE2 deoxyribonuclease II, lysosomal | IMAGE:1917588
DNCI2 dynein, cytoplasmic, intermediate polypeptide 2 | IMAGE:809714
DNMT2 DNA (cytosine-5-)-methyltransferase 2 | IMAGE:198982
DOC1 deleted in oral cancer (mouse, homolog) 1 | IMAGE:144932
DOK1 docking protein 1, 62kD (downstream of tyrosine kinase 1) | IMAGE:1337800
DPYD dihydropyrimidine dehydrogenase | IMAGE:770957
DPYSL2 dihydropyrimidinase-like 2 | IMAGE:841620
DRIL1 dead ringer (Drosophila)-like 1 | IMAGE:2504445
DSPG3 dermatan sulphate proteoglycan 3 | IMAGE:503579
DTR diphtheria toxin receptor (heparin-binding epidermal growth factor-like growth factor) | IMAGE:35828
DUSP1 dual specificity phosphatase 1 | IMAGE:504527
DUSP10 dual specificity phosphatase 10 | IMAGE:509569
DUSP3 dual specificity phosphatase 3 (vaccinia virus phosphatase VH1-related) | IMAGE:627417
DUSP5 dual specificity phosphatase 5 | IMAGE:342378
DUSP6 dual specificity phosphatase 6 | IMAGE:854899
EBI2 Epstein-Barr virus induced gene 2 (lymphocyte-specific G protein-coupled receptor) | IMAGE:484898
ECGF1 endothelial cell growth factor 1 (platelet-derived) | IMAGE:1088187
ECM1 extracellular matrix protein 1 | IMAGE:301122
EDAG-1 hypothetical protein EDAG-1 | IMAGE:782545
EDG2 endothelial differentiation, lysophosphatidic acid G-protein-coupled receptor, 2 | IMAGE:666061
EDNRB endothelin receptor type B | IMAGE:49665
EDR2 early development regulator 2 (homolog of polyhomeotic 2) | IMAGE:700762
EEF1A1 #eukaryotic translation elongation factor 1 alpha 1 OR DJ583P15.7 #putative zinc finger protein | IMAGE:308412
EHD4 EH-domain containing 4 | IMAGE:730288
EIF4G2 eukaryotic translation initiation factor 4 gamma, 2 | IMAGE:626861
ELL2 ELL-RELATED RNA POLYMERASE II, ELONGATION FACTOR | IMAGE:324672
EMILIN-2 extracellular glycoprotein EMILIN-2 precursor | IMAGE:2307518
EMP3 epithelial membrane protein 3 | IMAGE:344272
EMR1 egf-like module containing, mucin-like, hormone receptor-like sequence 1 | IMAGE:66507
EMR2 egf-like module containing, mucin-like, hormone receptor-like sequence 2 | IMAGE:2109400
ENIGMA enigma (LIM domain protein) | IMAGE:502682
ENO1 enolase 1, (alpha) | IMAGE:1551267
ENPP2 ectonucleotide pyrophosphatase/phosphodiesterase 2 (autotaxin) | IMAGE:785351
EPAS1 endothelial PAS domain protein 1 | IMAGE:869187
EPHB2 EphB2 | IMAGE:345103
ERO1L ERO1 (S. cerevisiae)-like | IMAGE:625875
ETV5 ets variant gene 5 (ets-related molecule) | IMAGE:796542
ETV6 ets variant gene 6 (TEL oncogene) | IMAGE:1355435
EVI2A ecotropic viral integration site 2A | IMAGE:1251614
EVI5 ecotropic viral integration site 5 | IMAGE:49959
EXO1 exonuclease 1 | IMAGE:2330921
F13A1 coagulation factor XIII, A1 polypeptide | IMAGE:785975
FABP5 fatty acid binding protein 5 (psoriasis-associated) | IMAGE:81331
FACL2 fatty-acid-Coenzyme A ligase, long-chain 2 | IMAGE:82734
FADS1 fatty acid desaturase 1 | IMAGE:782503
FASTK Fas-activated serine/threonine kinase | IMAGE:774199
FAU Finkel-Biskis-Reilly murine sarcoma virus (FBR-MuSV) ubiquitously expressed (fox derived); ribosomal protein S30 | IMAGE:110912
FBL fibrillarin | IMAGE:855755
FBN2 fibrillin 2 (congenital contractural arachnodactyly) | IMAGE:121722
FCER1A Fc fragment of IgE, high affinity I, receptor for; alpha polypeptide | IMAGE:2314294
FCER1G Fc fragment of IgE, high affinity I, receptor for; gamma polypeptide | IMAGE:235155
FCGBP Fc fragment of IgG binding protein | IMAGE:68767
FCGRT Fc fragment of IgG, receptor, transporter, alpha | IMAGE:770394
FE65L2 FE65-LIKE 2 | IMAGE:279920
FER fer (fps/fes related) tyrosine kinase (phosphoprotein NCP94) | IMAGE:925984
FER1L3 fer-1 (C.elegans)-like 3 (myoferlin) | IMAGE:810441
FES feline sarcoma (Snyder-Theilen) viral (v-fes)/Fujinami avian sarcoma (PRCII) viral (v-fps) oncogene homolog | IMAGE:2439691
FEZ2 fasciculation and elongation protein zeta 2 (zygin II) | IMAGE:486523
FGF1 fibroblast growth factor 1 (acidic) | IMAGE:360478
FGFR4 fibroblast growth factor receptor 4 | IMAGE:784224
FGL2 fibrinogen-like 2 | IMAGE:203732
FKBP1A FK506-binding protein 1A (12kD) | IMAGE:745496
FLII flightless I (Drosophila) homolog | IMAGE:826204
FLJ23462 duodenal cytochrome b | IMAGE:838446
FLOT1 flotillin 1 | IMAGE:877632
FLRT2 fibronectin leucine rich transmembrane protein 2 | IMAGE:1932984
FOS v-fos FBJ murine osteosarcoma viral oncogene homolog | IMAGE:712278
FOSL2 FOS-like antigen 2 | IMAGE:77577
FOXC1 #forkhead box C1 OR ARHB #ras homolog gene family, member B | IMAGE:768370
FOXO3A forkhead box O3A | IMAGE:814240
FPG folylpolyglutamate synthase | IMAGE:33478
FPR1 formyl peptide receptor 1 | LCP:35
FPRL1 formyl peptide receptor-like 1 | IMAGE:146605
FTH1 ferritin, heavy polypeptide 1 | IMAGE:1340172
FUBP1 far upstream element (FUSE) binding protein 1 | IMAGE:824198
FUCA1 fucosidase, alpha-L- 1, tissue | IMAGE:308437
FUT4 fucosyltransferase 4 (alpha (1,3) fucosyltransferase, myeloid-specific) | IMAGE:133213
FZD1 frizzled (Drosophila) homolog 1 | IMAGE:298134
FZD5 frizzled (Drosophila) homolog 5 | IMAGE:2309073
FZD7 frizzled (Drosophila) homolog 7 | IMAGE:1087557
G0S2 putative lymphocyte G0/G1 switch gene | IMAGE:1572233
G1P3 interferon, alpha-inducible protein (clone IFI-6-16) | IMAGE:782513
GAA glucosidase, alpha; acid (Pompe disease, glycogen storage disease type II) | IMAGE:756549
GAB1 GRB2-associated binding protein 1 | IMAGE:114305
GABARAP GABA(A) receptor-associated protein | IMAGE:810741
GAPD glyceraldehyde-3-phosphate dehydrogenase | IMAGE:645081
GATA2 GATA-binding protein 2 | IMAGE:149809
GATA6 GATA-binding protein 6 | IMAGE:234736
GBA glucosidase, beta; acid (includes glucosylceramidase) | IMAGE:2491611
GCL grancalcin | IMAGE:684912
GCN5L2 GCN5 (general control of amino-acid synthesis, yeast, homolog)-like 2 | IMAGE:810038
GDBR1 #putative glialblastoma cell differentiation-related OR COL6A2 #collagen, type VI, alpha 2 | IMAGE:366518
GDI1 GDP dissociation inhibitor 1 | IMAGE:843110
GJB2 gap junction protein, beta 2, 26kD (connexin 26) | IMAGE:823859
GK glycerol kinase | IMAGE:1848977
GLA galactosidase, alpha | IMAGE:684879
GLB1 galactosidase, beta 1 | IMAGE:1493175
GLG1 Golgi apparatus protein 1 | IMAGE:511387
GLU glutamate-ammonia ligase (glutamine synthase) | IMAGE:1368696
GMFB glia maturation factor, beta | IMAGE:2016194
GMPR guanosine monophosphate reductase | IMAGE:753775
GNA12 guanine nucleotide binding protein (G protein) alpha 12 | IMAGE:811054
GNA14 guanine nucleotide binding protein (G protein), alpha 14 | IMAGE:2302145
GNA15 guanine nucleotide binding protein (G protein), alpha 15 (Gq class) | IMAGE:122394
GNAI2 guanine nucleotide binding protein (G protein), alpha inhibiting activity polypeptide 2 | IMAGE:530139
GNAI3 #guanine nucleotide binding protein (G protein), alpha inhibiting activity polypeptide 3 OR #Hs.291751 EST | IMAGE:1337422
GNAQ guanine nucleotide binding protein (G protein), q polypeptide | IMAGE:838040
GNAS1 guanine nucleotide binding protein (G protein), alpha stimulating activity polypeptide 1 | IMAGE:2545591
GNB1 guanine nucleotide binding protein (G protein), beta polypeptide 1 | IMAGE:2577055
GNG10 guanine nucleotide binding protein 10 | IMAGE:795738
GN glucosamine (N-acetyl)-6-sulfatase (Sanfilippo disease IIID) | IMAGE:471498
GPCR150 putative G protein-coupled receptor | IMAGE:685516
GPNMB glycoprotein (transmembrane) nmb | IMAGE:773330
GPR35 G protein-coupled receptor 35 | IMAGE:2106931
GPX1 glutathione peroxidase 1 | IMAGE:810999
GPX3 glutathione peroxidase 3 (plasma) | IMAGE:1555659
GRB2 growth factor receptor-bound protein 2 | IMAGE:788654
GRLF1 glucocorticoid receptor DNA binding factor 1 | IMAGE:814421
GRN granulin | IMAGE:755762
GRO1 GRO1 oncogene (melanoma growth stimulating activity, alpha) | IMAGE:324437
GRO2 GRO2 oncogene | IMAGE:80971
GRO3 GRO3 oncogene | IMAGE:1556433
GRP58 glucose regulated protein, 58kD | IMAGE:280250
GSA7 ubiquitin activating enzyme E1-like protein | IMAGE:1941742
GSN gelsolin (amyloidosis, Finnish type) | IMAGE:214990
GSTM5 glutathione S-transferase M5 | IMAGE:377731
GSTTLp28 glutathione-S-transferase like; glutathione transferase omega | IMAGE:774036
GUK1 guanylate kinase 1 | IMAGE:632681
H_GS165L15.1 cAMP response element-binding protein CRE-BPa | IMAGE:130280
H1F0 H1 histone family, member 0 | IMAGE:2472002
H1F2 H1 histone family, member 2 | IMAGE:66317
H2AFI H2A histone family, member I | IMAGE:1758052
H2AFL H2A histone family, member L | IMAGE:789091
H2AFN H2A histone family, member N | IMAGE:1687138
H2AFO H2A histone family, member O | IMAGE:488964
H2AFX H2A histone family, member X | IMAGE:701152
H2AFY H2A histone family, member Y | IMAGE:843075
H2BFA H2B histone family, member A | IMAGE:290841
H2BFL H2B histone family, member L | IMAGE:214006
H2BFN #H2B histone family, member N OR H2AFN #H2A histone family, member N | IMAGE:1308715
H2BFQ H2B histone family, member Q | IMAGE:813149
H3F3A H3 histone, family 3A | IMAGE:884272
H3F3B H3 histone, family 3B (H3.3B) | IMAGE:950574
H3FB H3 histone family, member B | IMAGE:2114004
H3FK H3 histone family, member K | IMAGE:2497882
HAAO 3-hydroxyanthranilate 3,4-dioxygenase | IMAGE:109310
HAL histidine ammonia-lyase | IMAGE:344292
HAN11 WD-repeat protein | IMAGE:2465039
HARSL histidyl-tRNA synthetase-like | IMAGE:80924
HBA1 #hemoglobin, alpha 1 OR ALS2CR3 #amyotrophic lateral sclerosis 2 (juvenile) chromosome region, candidate 3 | IMAGE:246079
HCK hemopoietic cell kinase | IMAGE:504544
HCLS1 hematopoietic cell-specific Lyn substrate 1 | IMAGE:705074
HEM1 hematopoietic protein 1 | IMAGE:854284
HEXB hexosaminidase B (beta polypeptide) | IMAGE:211780
HFE hemochromatosis | IMAGE:1161797
HGF hepatocyte growth factor (hepapoietin A; scatter factor) | IMAGE:1219612
HIF1A hypoxia-inducible factor 1, alpha subunit (basic helix-loop-helix transcription factor) | IMAGE:897806
HIVEP1 human immunodeficiency virus type I enhancer-binding protein 1 | IMAGE:758037
HK1 hexokinase 1 | IMAGE:840158
HK2 hexokinase 2 | IMAGE:1637282
HLA-DQB1 major histocompatibility complex, class II, DQ beta 1 | IMAGE:854444
HLA-DRB1 major histocompatibility complex, class II, DR beta 1 | IMAGE:461769
HLF hepatic leukemia factor | IMAGE:280778
HLX1 H2.0 (Drosophila)-like homeo box 1 | IMAGE:1560977
HMOX1 heme oxygenase (decycling) 1 | IMAGE:2274786
HN1 hematological and neurological expressed 1 | IMAGE:471568
HNMT histamine N-methyltransferase | IMAGE:202577
HNRPH2 heterogeneous nuclear ribonucleoprotein H2 (H') | IMAGE:866874
HOMER-3 Homer, neuronal immediate early gene, 3 | IMAGE:1592715
HPR6.6 progesterone binding protein | IMAGE:295798
HPX hemopexin | IMAGE:1732306
HSA238982 VNN3 protein | IMAGE:120544
HSA272195 centaurin-alpha 2 protein | IMAGE:1185661
HSBP1 heat shock factor binding protein 1 | IMAGE:855799
HSD17B4 hydroxysteroid (17-beta) dehydrogenase 4 | IMAGE:840606
HSOBRGRP leptin receptor gene-related protein | IMAGE:194182
HSPA1A heat shock 70kD protein 1A | IMAGE:276699
HSPC019 #HSPC019 protein OR #Hs.229619 EST | IMAGE:161583
HSPC154 HSPC154 protein | IMAGE:233308
HT018 HT018 protein | IMAGE:687579
HU-K5 lysophospholipase-like | IMAGE:81394
HUMMAT1H homolog of mouse MAT-1 oncogene | IMAGE:771153
HYAL2 hyaluronoglucosaminidase 2 | IMAGE:788190
ICAM1 intercellular adhesion molecule 1 (CD54), human rhinovirus receptor | IMAGE:86017
ICB-1 basement membrane-induced gene | IMAGE:307255
IDH2 isocitrate dehydrogenase 2 (NADP+), mitochondrial | IMAGE:869375
IER3 immediate early response 3 | IMAGE:810724
IFI30 interferon, gamma-inducible protein 30 | IMAGE:856447
IFIT1 interferon-induced protein with tetratricopeptide repeats 1 | IMAGE:823696
IFNAR1 interferon (alpha, beta and omega) receptor 1 | IMAGE:667961
IFNGR1 interferon gamma receptor 1 | IMAGE:711993
IFNGR2 interferon gamma receptor 2 (interferon gamma transducer 1) | IMAGE:785575
IGHMBP2 immunoglobulin mu binding protein 2 | IMAGE:503206
IGSF2 immunoglobulin superfamily, member 2 | IMAGE:2268892
IGSF6 immunoglobulin superfamily, member 6 | IMAGE:2408599
IKBKG inhibitor of kappa light polypeptide gene enhancer in B-cells, kinase gamma | IMAGE:587627
IL10 interleukin 10 | LCP:97
IL10RB interleukin 10 receptor, beta | IMAGE:842860
IL13RA1 interleukin 13 receptor, alpha 1 | IMAGE:755037
IL18BP interleukin 18 binding protein | IMAGE:449043
IL18RAP interleukin 18 receptor accessory protein | IMAGE:2355503
IL1A interleukin 1, alpha | LCP:83
IL1B interleukin 1, beta | LCP:80
IL1R1 interleukin 1 receptor, type I | IMAGE:810213
IL3RA interleukin 3 receptor, alpha (low affinity) | IMAGE:183087
IL8 interleukin 8 | LCP:51
ILK integrin-linked kinase | IMAGE:471786
ILT7 immunoglobulin-like transcript 7 | IMAGE:289610
IMPA2 inositol(myo)-1(or 4)-monophosphatase 2 | IMAGE:32299
IMPDH1 IMP (inosine monophosphate) dehydrogenase 1 | IMAGE:1333549
INADL PDZ domain protein (Drosophila inaD-like) | IMAGE:206994
INDO indoleamine-pyrrole 2,3 dioxygenase | IMAGE:740925
INHBB #inhibin, beta B (activin AB beta polypeptide) OR GRN #granulin | IMAGE:782427
INSIG1 insulin induced gene 1 | IMAGE:487407
INSR insulin receptor | IMAGE:427812
IRAK1 interleukin-1 receptor-associated kinase 1 | IMAGE:2566158
IRF2 interferon regulatory factor 2 | IMAGE:727551
IRF5 interferon regulatory factor 5 | IMAGE:684399
IRF7 interferon regulatory factor 7 | IMAGE:703430
IRS2 insulin receptor substrate 2 | IMAGE:502436
ISG15 interferon-stimulated protein, 15 kDa | IMAGE:742132
ISL1 ISL1 transcription factor, LIM/homeodomain, (islet-1) | IMAGE:362795
ITGA5 integrin, alpha 5 (fibronectin receptor, alpha polypeptide) | IMAGE:2550896
ITGA7 integrin, alpha 7 | IMAGE:377671
ITGAV integrin, alpha V (vitronectin receptor, alpha polypeptide, antigen CD51) | IMAGE:469969
ITGAX integrin, alpha X (antigen CD11C (p150), alpha polypeptide) | IMAGE:684777
ITGB3 integrin, beta 3 (platelet glycoprotein IIIa, antigen CD61) | IMAGE:200209
ITGB5 integrin, beta 5 | IMAGE:259291
ITGB8 integrin, beta 8 | IMAGE:501854
JAG1 jagged 1 (Alagille syndrome) | IMAGE:141815
JUNB jun B proto-oncogene | IMAGE:809707
K-ALPHA-1 tubulin, alpha, ubiquitous | IMAGE:564325
KCNJ15 potassium inwardly-rectifying channel, subfamily J, member 15 | IMAGE:119530
KCNJ2 potassium inwardly-rectifying channel, subfamily J, member 2 | IMAGE:320857
KDELR2 KDEL (Lys-Asp-Glu-Leu) endoplasmic reticulum protein retention receptor 2 | IMAGE:745214
KIAA0105 Wilms' tumour 1-associating protein | IMAGE:898095
KIAA0128 KIAA0128 protein; septin 2 | IMAGE:293107
KIAA0477 myomegalin | IMAGE:796775
KIAA0621 GTPase regulator associated with the focal adhesion kinase pp125(FAK); KIAA0621 protein | IMAGE:1948119
KIAA0950 lifeguard | IMAGE:2413733
KIF13A kinesin family member 13A | IMAGE:23143
KIFC3 kinesin family member C3 | IMAGE:753038
KLF4 Kruppel-like factor 4 (gut) | IMAGE:2503571
KMO kynurenine 3-monooxygenase (kynurenine 3-hydroxylase) | IMAGE:193518
KNS2 kinesin 2 (60-70kD) | IMAGE:754436
KOC1 IGF-II mRNA-binding protein 3 | IMAGE:1370694
KRML Kreisler (mouse) maf-related leucine zipper homolog | IMAGE:77193
KRT8 keratin 8 | IMAGE:897781
KSR kinase suppressor of ras | IMAGE:133457
KYNU kynureninase (L-kynurenine hydrolase) | IMAGE:252515
LAD1 ladinin 1 | IMAGE:2108292
LAIR1 leukocyte-associated Ig-like receptor 1 | IMAGE:995588
LAMB3 laminin, beta 3 (nicein (125kD), kalinin (140kD), BM600 (125kD)) | IMAGE:2511265
LAMP2 lysosomal-associated membrane protein 2 | IMAGE:289615
LANCL1 LanC (bacterial lantibiotic synthetase component C)-like 1 | IMAGE:42123
LATS2 LATS (large tumor suppressor, Drosophila) homolog 2 | IMAGE:782193
LBC lymphoid blast crisis oncogene | IMAGE:502351
LCN2 lipocalin 2 (oncogene 24p3) | IMAGE:302127
LCP1 lymphocyte cytosolic protein 1 (L-plastin) | IMAGE:685911
LGALS1 lectin, galactoside-binding, soluble, 1 (galectin 1) | IMAGE:2461050
LGALS3 lectin, galactoside-binding, soluble, 3 (galectin 3) | IMAGE:855910
LGALS9 lectin, galactoside-binding, soluble, 9 (galectin 9) | IMAGE:770192
LHFPL2 lipoma HMGIC fusion partner-like 2 | IMAGE:1469377
LILRA1 leukocyte immunoglobulin-like receptor, subfamily A (with TM domain), member 1 | IMAGE:2032639
LILRA2 leukocyte immunoglobulin-like receptor, subfamily A (with TM domain), member 2 | IMAGE:277906
LILRB1 leukocyte immunoglobulin-like receptor, subfamily B (with TM and ITIM domains), member 1 | IMAGE:712417
LILRB2 leukocyte immunoglobulin-like receptor, subfamily B (with TM and ITIM domains), member 2 | IMAGE:202897
LILRB3 leukocyte immunoglobulin-like receptor, subfamily B (with TM and ITIM domains), member 3 | IMAGE:2420963
LILRB4 leukocyte immunoglobulin-like receptor, subfamily B (with TM and ITIM domains), member 4 | IMAGE:545258
LIMS1 LIM and senescent cell antigen-like domains 1 | IMAGE:825416
LMO2 LIM domain only 2 (rhombotin-like 1) | IMAGE:810521
LNK lymphocyte adaptor protein | IMAGE:294196
LOC51056 leucine aminopeptidase | IMAGE:141623
LOC51094 CGI-45 protein | IMAGE:415215
LOC51125 #HSPC041 protein OR HDLBP #high density lipoprotein binding protein (vigilin) | IMAGE:810703
LOC51144 steroid dehydrogenase homolog | IMAGE:305284
LOC51186 pp21 homolog | IMAGE:251826
LOC51291 Gem-interacting protein | IMAGE:2027520
LOC51299 neuritin | IMAGE:140197
LOC51727 UMP-CMP kinase | IMAGE:1320421
LOC55819 goliath protein | IMAGE:884836
LOC55884 CS box-containing WD protein | IMAGE:487170
LOC56897 putative helicase RUVBL | IMAGE:120707
LOC83859 RALBP1 protein | IMAGE:858183
LOX lysyl oxidase | IMAGE:306812
LRP1 low density lipoprotein-related protein 1 (alpha-2-macroglobulin receptor) | IMAGE:810551
LRPAP1 low density lipoprotein-related protein-associated protein 1 (alpha-2-macroglobulin receptor-associated protein 1) | IMAGE:842785
LTA4H leukotriene A4 hydrolase | IMAGE:814095
LY117 lymphocyte antigen 117 | IMAGE:297895
LY6E lymphocyte antigen 6 complex, locus E | IMAGE:769653
LYL1 lymphoblastic leukemia derived sequence 1 | IMAGE:2072516
LYN v-yes-1 Yamaguchi sarcoma viral related oncogene homolog | IMAGE:686555
LYPLA2 #lysophospholipase II OR LOC51099 #CGI-58 protein | IMAGE:32641
LYZ lysozyme (renal amyloidosis) | IMAGE:293925
M12.219 disintegrin protease | IMAGE:2455836
MAC myristoylated alanine-rich protein kinase C substrate (MARCKS, 80K-L) | IMAGE:840865
MAD MAX dimerization protein | IMAGE:223176
MADH1 MAD (mothers against decapentaplegic, Drosophila) homolog 1 | IMAGE:704769
MAFG v-maf musculoaponeurotic fibrosarcoma (avian) oncogene family, protein G | IMAGE:266037
MAGEA8 melanoma antigen, family A, 8 | IMAGE:1611306
MANBA mannosidase, beta A, lysosomal | IMAGE:1592875
MAP3K11 mitogen-activated protein kinase kinase kinase 11 | IMAGE:378150
MAP3K2 mitogen-activated protein kinase kinase kinase 2 | IMAGE:782712
MAP3K5 mitogen-activated protein kinase kinase kinase 5 | IMAGE:28450
MAP3K8 mitogen-activated protein kinase kinase kinase 8 | IMAGE:340630
MAPK13 mitogen-activated protein kinase 13 | IMAGE:590774
MAPK6 mitogen-activated protein kinase 6 | IMAGE:684169
MAPKAPK3 mitogen-activated protein kinase-activated protein kinase 3 | IMAGE:342647
MAPRE3 microtubule-associated protein, RP/EB family, member 3 | IMAGE:32443
MAT2A methionine adenosyltransferase II, alpha | IMAGE:485171
MBD2 methyl-CpG binding domain protein 2 | IMAGE:769673
MBNT lysosomal-associated protein transmembrane 4 alpha | IMAGE:726684
MCAM melanoma cell adhesion molecule | IMAGE:897531
MCL1 myeloid cell leukemia sequence 1 (BCL2-related) | IMAGE:486660
MCM2 minichromosome maintenance deficient (S. cerevisiae) 2 (mitotin) | IMAGE:239799
MD-2 MD-2 protein | IMAGE:2306953
ME2 malic enzyme 2, NAD(+)-dependent, mitochondrial | IMAGE:2010949
MEF2B MADS box transcription enhancer factor 2, polypeptide B (myocyte enhancer factor 2B) | IMAGE:712689
MEF2D MADS box transcription enhancer factor 2, polypeptide D (myocyte enhancer factor 2D) | IMAGE:471859
Mem3 #maternal embryonic message 3 OR #Hs.326002 EST | IMAGE:1336844
MERTK c-mer proto-oncogene tyrosine kinase | IMAGE:753069
MET met proto-oncogene (hepatocyte growth factor receptor) | IMAGE:754509
MFI2 antigen p97 (melanoma associated) identified by monoclonal antibodies 133.2 and 96.5 | IMAGE:1334845
MGAM maltase-glucoamylase (alpha-glucosidase) | IMAGE:1502206
MGAT1 mannosyl (alpha-1,3-)-glycoprotein beta-1,2-N-acetylglucosaminyltransferase | IMAGE:240732
MGB1 mammaglobin 1 | IMAGE:1609005
MGMT O-6-methylguanine-DNA methyltransferase | IMAGE:490111
MGST1 microsomal glutathione S-transferase 1 | IMAGE:768443
MIL1 MIL1 protein | IMAGE:704546
MIR16 membrane interacting protein of RGS16 | IMAGE:155838
MITF microphthalmia-associated transcription factor | IMAGE:278570
MKK McKusick-Kaufman syndrome | IMAGE:729957
MKNK1 MAP kinase-interacting serine/threonine kinase 1 | IMAGE:773637
MME membrane metallo-endopeptidase (neutral endopeptidase, enkephalinase, CALLA, CD10) | IMAGE:200814
MMP14 matrix metalloproteinase 14 (membrane-inserted) | IMAGE:270505
MMP16 matrix metalloproteinase 16 (membrane-inserted) | IMAGE:46916
MMP17 matrix metalloproteinase 17 (membrane-inserted) | IMAGE:251047
MMP19 matrix metalloproteinase 19 | IMAGE:2011066
MMP9 matrix metalloproteinase 9 (gelatinase B, 92kD gelatinase, 92kD type IV collagenase) | IMAGE:773266
MN1 meningioma (disrupted in balanced translocation) 1 | IMAGE:41591
MNDA myeloid cell nuclear differentiation antigen | IMAGE:260200
MPHOSPH6 M-phase phosphoprotein 6 | IMAGE:784744
MPP1 membrane protein, palmitoylated 1 (55kD) | IMAGE:296880
MPP3 membrane protein, palmitoylated 3 (MAGUK p55 subfamily member 3) | IMAGE:323777
MRA muscle RAS oncogene homolog | IMAGE:1909775
MRC1 mannose receptor, C type 1 | IMAGE:48886
MRE11A meiotic recombination (S. cerevisiae) 11 homolog A | IMAGE:471256
MRPL12 #mitochondrial ribosomal protein L12 OR CL24751 #hypothetical protein, clone 24751 | IMAGE:810173
MS4A7 membrane-spanning 4-domains, subfamily A, member 7 | IMAGE:79576
MSC musculin (activated B-cell factor-1) | IMAGE:730405
MSR1 macrophage scavenger receptor 1 | IMAGE:1946722
MSRA methionine sulfoxide reductase A | IMAGE:2029077
MT1G metallothionein 1G | IMAGE:2317017
MT1H metallothionein 1H | IMAGE:214162
MT1L metallothionein 1L | IMAGE:1899230
MT1X #metallothionein 1X OR MT1L #metallothionein 1L | IMAGE:297392
MT2A metallothionein 2A | IMAGE:590150
MT3 metallothionein 3 (growth inhibitory factor (neurotrophic)) | IMAGE:2019011
MTAP44 interferon-induced, hepatitis C-associated microtubular aggregate protein (44kD) | IMAGE:1877205
MTF1 metal-regulatory transcription factor 1 | IMAGE:782824
MTHFD2 methylene tetrahydrofolate dehydrogenase (NAD+ dependent), methenyltetrahydrofolate cyclohydrolase | IMAGE:814615
MTR 5-methyltetrahydrofolate-homocysteine methyltransferase | IMAGE:666169
MUF1 MUF1 protein | IMAGE:738900
MX1 myxovirus (influenza) resistance 1, homolog of murine (interferon-inducible protein p78) | IMAGE:815542
MX2 myxovirus (influenza) resistance 2, homolog of murine | IMAGE:701481
MXI1 MAX-interacting protein 1 | IMAGE:296840
MY014 hypothetical protein My014 | IMAGE:784258
MYCL1 v-myc avian myelocytomatosis viral oncogene homolog 1, lung carcinoma derived | IMAGE:187616
MYCN v-myc avian myelocytomatosis viral related oncogene, neuroblastoma derived | IMAGE:41565
MYD88 myeloid differentiation primary response gene (88) | IMAGE:682857
MYL5 myosin, light polypeptide 5, regulatory | IMAGE:810671
MYL6 myosin, light polypeptide 6, alkali, smooth muscle and non-muscle | IMAGE:842989
NAGA N-acetylgalactosaminidase, alpha- | IMAGE:36493
NCF2 neutrophil cytosolic factor 2 (65kD, chronic granulomatous disease, autosomal 2) | IMAGE:2516114
NCOA4 nuclear receptor coactivator 4 | IMAGE:490805
NCOR2 nuclear receptor co-repressor 2 | IMAGE:80772
NCSTN nicastrin | IMAGE:199645
NDST1 N-deacetylase/N-sulfotransferase (heparan glucosaminyl) 1 | IMAGE:811827
NDUFA2 NADH dehydrogenase (ubiquinone) 1 alpha subcomplex, 2 (8kD, B8) | IMAGE:773287
NEK3 NIMA (never in mitosis gene a)-related kinase 3 | IMAGE:823794
NEK6 NIMA (never in mitosis gene a)-related kinase 6 | IMAGE:796876
NEO1 neogenin (chicken) homolog 1 | IMAGE:42502
NEU1 sialidase 1 (lysosomal sialidase) | IMAGE:725176
NF2 neurofibromin 2 (bilateral acoustic neuroma) | IMAGE:1271828
NFE2 nuclear factor (erythroid-derived 2), 45kD | IMAGE:207794
NFE2L2 nuclear factor (erythroid-derived 2)-like 2 | IMAGE:884438
NFIL3 nuclear factor, interleukin 3 regulated | IMAGE:858153
NFKBIA nuclear factor of kappa light polypeptide gene enhancer in B-cells inhibitor, alpha | IMAGE:825038
NFKBIE nuclear factor of kappa light polypeptide gene enhancer in B-cells inhibitor, epsilon | IMAGE:36215
NGFB nerve growth factor, beta polypeptide | IMAGE:72869
NIBAN niban protein | IMAGE:448191
NICE-1 NICE-1 protein | IMAGE:365575
NID nidogen (enactin) | IMAGE:506369
NINJ1 ninjurin 1 | IMAGE:744917
NMOR2 NAD(P)H menadione oxidoreductase 2, dioxin-inducible | IMAGE:824024
NOL1 nucleolar protein 1 (120kD) | IMAGE:199018
NOS2A nitric oxide synthase 2A (inducible, hepatocytes) | IMAGE:924826
NOTCH1 Notch (Drosophila) homolog 1 (translocation-associated) | IMAGE:28941
NOTCH2 Notch (Drosophila) homolog 2 | IMAGE:855336
NP nucleoside phosphorylase | IMAGE:488902
NPC2 Niemann-Pick disease, type C2 gene | IMAGE:854644
NPD007 NPD007 protein | IMAGE:795256
NPTX2 neuronal pentraxin II | IMAGE:971372
NR1H3 nuclear receptor subfamily 1, group H, member 3 | IMAGE:206217
NRBF-2 nuclear receptor binding factor-2 | IMAGE:257197
NRG1 neuregulin 1 | IMAGE:52193
NRGN neurogranin (protein kinase C substrate, RC3) | IMAGE:178825
NRP1 neuropilin 1 | IMAGE:489535
NRP2 neuropilin 2 | IMAGE:269354
NSEP1 nuclease sensitive element binding protein 1 | IMAGE:1185534
NSF N-ethylmaleimide-sensitive factor | IMAGE:251936
NSMAF neutral sphingomyelinase (N-SMase) activation associated factor | IMAGE:685703
NTE neuropathy target esterase | IMAGE:626555
NTRK3 neurotrophic tyrosine kinase, receptor, type 3 | IMAGE:971199
NUCB1 nucleobindin 1 | IMAGE:2566892
NUMB numb (Drosophila) homolog | IMAGE:841263
NUP214 nucleoporin 214kD (CAIN) | IMAGE:771775
NXPH3 neurexophilin 3 | IMAGE:191070
OAS1 2',5'-oligoadenylate synthetase 1 (40-46 kD) | IMAGE:588911
OAS2 2'-5'-oligoadenylate synthetase 2 (69-71 kD) | IMAGE:2562181
OAS3 2'-5'-oligoadenylate synthetase 3 (100 kD) | IMAGE:2073559
OS-9 amplified in osteosarcoma | IMAGE:417136
OSM oncostatin M | IMAGE:1677457
OXCT 3-oxoacid CoA transferase | IMAGE:28469
P2RX4 purinergic receptor P2X, ligand-gated ion channel, 4 | IMAGE:42118
P2RY2 purinergic receptor P2Y, G-protein coupled, 2 | IMAGE:141852
P2RY6 pyrimidinergic receptor P2Y, G-protein coupled, 6 | IMAGE:452588
P2Y5 purinergic receptor (family A group 5) | IMAGE:303109
P4HA1 procollagen-proline, 2-oxoglutarate 4-dioxygenase (proline 4-hydroxylase), alpha polypeptide I | IMAGE:838802
P8 p8 protein (candidate of metastasis 1) | IMAGE:80484
PAK1 p21/Cdc42/Rac1-activated kinase 1 (yeast Ste20-related) | IMAGE:595200
PARG1 PTPL1-associated RhoGAP 1 | IMAGE:884783
PARVG parvin, gamma | IMAGE:2075127
PAX8 paired box gene 8 | IMAGE:742101
PBEF pre-B-cell colony-enhancing factor | IMAGE:687156
PC4 activated RNA polymerase II transcription cofactor 4 | IMAGE:1334097
PCYT1B phosphate cytidylyltransferase 1, choline, beta isoform | IMAGE:1848986
PDGFB platelet-derived growth factor beta polypeptide (simian sarcoma viral (v-sis) oncogene homolog) | IMAGE:345645
PDI2 peptidyl arginine deiminase, type II | IMAGE:2326216
PDXK pyridoxal (pyridoxine, vitamin B6) kinase | IMAGE:590640
PEA15 phosphoprotein enriched in astrocytes 15 | IMAGE:2578732
PECAM1 platelet/endothelial cell adhesion molecule (CD31 antigen) | IMAGE:130541
PELI1 pellino (Drosophila) homolog 1 | IMAGE:416676
PEX12 peroxisomal biogenesis factor 12 | IMAGE:47142
PFC properdin P factor, complement | IMAGE:235934
PFKFB3 6-phosphofructo-2-kinase/fructose-2,6-biphosphatase 3 | IMAGE:1902764
PGCP plasma glutamate carboxypeptidase | IMAGE:796263
PGD phosphogluconate dehydrogenase | IMAGE:897673
PHAX phosphorylated adaptor for RNA export | IMAGE:298601
PHLDA1 pleckstrin homology-like domain, family A, member 1 | IMAGE:667883
PI4KII phosphatidylinositol 4-kinase type II | IMAGE:24718
PIASY protein inhibitor of activated STAT protein PIASy | IMAGE:23661
PICALM phosphatidylinositol binding clathrin assembly protein | IMAGE:774071
PIK3CB phosphoinositide-3-kinase, catalytic, beta polypeptide | IMAGE:627273
PIK3R1 phosphoinositide-3-kinase, regulatory subunit, polypeptide 1 (p85 alpha) | IMAGE:293640
PIK3R3 phosphoinositide-3-kinase, regulatory subunit, polypeptide 3 (p55, gamma) | IMAGE:1841782
PILR(BETA) paired immunoglobulin-like receptor beta | IMAGE:429044
PIN dynein, cytoplasmic, light polypeptide | IMAGE:853938
PIP5K1C phosphatidylinositol-4-phosphate 5-kinase, type I, gamma | IMAGE:840889
PISD phosphatidylserine decarboxylase | IMAGE:853506
PITPN phosphotidylinositol transfer protein | IMAGE:194804
PLA2G6 phospholipase A2, group VI (cytosolic, calcium-independent) | IMAGE:1989505
PLAG1 #pleiomorphic adenoma gene 1 OR #Hs.104403 ESTs | IMAGE:686693
PLAU plasminogen activator, urokinase | IMAGE:714106
PLAUR plasminogen activator, urokinase receptor | IMAGE:810017
PLD2 phospholipase D2 | IMAGE:767312
PLEK2 pleckstrin 2 (mouse) homolog | IMAGE:453710
PLEKHA3 pleckstrin homology domain-containing, family A (phosphoinositide binding specific) member 3 | IMAGE:1186113
PLSCR1 phospholipid scramblase 1 | IMAGE:489320
PLTP phospholipid transfer protein | IMAGE:741831
PLXNA2 plexin A2 | IMAGE:303035
PLXNB1 plexin B1 | IMAGE:755952
PMS1 postmeiotic segregation increased (S. cerevisiae) 1 | IMAGE:1071936
POLA2 polymerase (DNA-directed), alpha (70kD) | IMAGE:842849
POLD3 polymerase (DNA directed), delta 3 | IMAGE:825265
POR P450 (cytochrome) oxidoreductase | IMAGE:756442
PP2135 PP2135 protein | IMAGE:67741
PP5395 hypothetical protein PP5395 | IMAGE:506575
PPBP pro-platelet basic protein (includes platelet basic protein, beta-thromboglobulin, connective tissue-activating peptide III, neutrophil-activating peptide-2) | IMAGE:418422
PPIF peptidylprolyl isomerase F (cyclophilin F) | IMAGE:774726
PPM1G protein phosphatase 1G (formerly 2C), magnesium-dependent, gamma isoform | IMAGE:530950
PPP1CB protein phosphatase 1, catalytic subunit, beta isoform | IMAGE:712353
PPP1R1A protein phosphatase 1, regulatory (inhibitor) subunit 1A | IMAGE:561743
PPP2CB protein phosphatase 2 (formerly 2A), catalytic subunit, beta isoform | IMAGE:823876
PPP6C protein phosphatase 6, catalytic subunit | IMAGE:42464
PRC1 protein regulator of cytokinesis 1 | IMAGE:785707
PRCP prolylcarboxypeptidase (angiotensinase C) | IMAGE:2018808
PRDX1 peroxiredoxin 1 | IMAGE:878259
PRDX3 peroxiredoxin 3 | IMAGE:50888
PRG1 proteoglycan 1, secretory granule | IMAGE:703581
PRKAR2B protein kinase, cAMP-dependent, regulatory, type II, beta | IMAGE:910018
PRKCD protein kinase C, delta | IMAGE:755301
PRKCL1 protein kinase C-like 1 | IMAGE:153010
PROML1 prominin (mouse)-like 1 | IMAGE:27544
PRRG1 proline-rich Gla (G-carboxyglutamic acid) polypeptide 1 | IMAGE:268188
PRSC corin | IMAGE:505576
PRSC1 protease, cysteine, 1 (legumain) | IMAGE:760298
PRSS15 protease, serine, 15 | IMAGE:2512137
PRSS2 protease, serine, 2 (trypsin 2) | IMAGE:713685
PRSS22 protease, serine, 26 | IMAGE:2316594
PSA phosphoserine aminotransferase | IMAGE:1287914
PSAP prosaposin (variant Gaucher disease and variant metachromatic leukodystrophy) | IMAGE:291255
PSCA prostate stem cell antigen | IMAGE:856115
PSCD1 pleckstrin homology, Sec7 and coiled/coil domains 1(cytohesin 1) | IMAGE:705014
PSCD4 pleckstrin homology, Sec7 and coiled/coil domains 4 | IMAGE:33293
PSEN1 presenilin 1 (Alzheimer disease 3) | IMAGE:727390
PSMA6 proteasome (prosome, macropain) subunit, alpha type, 6 | IMAGE:509495
PSTPIP2 proline-serine-threonine phosphatase interacting protein 2 | IMAGE:417784
PTAFR platelet-activating factor receptor | IMAGE:853625
PTGS1 prostaglandin-endoperoxide synthase 1 (prostaglandin G/H synthase and cyclooxygenase) | IMAGE:290563
PTGS2 prostaglandin-endoperoxide synthase 2 (prostaglandin G/H synthase and cyclooxygenase) | IMAGE:845477
PTPN6 protein tyrosine phosphatase, non-receptor type 6 | IMAGE:2307001
PTPN9 protein tyrosine phosphatase, non-receptor type 9 | IMAGE:770901
PTPNS1 protein tyrosine phosphatase, non-receptor type substrate 1 | IMAGE:731118
PTPRE protein tyrosine phosphatase, receptor type, E | IMAGE:810515
PTPRJ protein tyrosine phosphatase, receptor type, J | IMAGE:487115
PTPRK protein tyrosine phosphatase, receptor type, K | IMAGE:42062
PTPRR protein tyrosine phosphatase, receptor type, R | IMAGE:38829
PTTG1IP pituitary tumor-transforming 1 interacting protein | IMAGE:505491
PURB purine-rich element binding protein B | IMAGE:1917941
PYGL phosphorylase, glycogen; liver (Hers disease, glycogen storage disease type VI) | IMAGE:2435216
QKI homolog of mouse quaking QKI (KH domain RNA binding protein) | IMAGE:843385
QPCT glutaminyl-peptide cyclotransferase (glutaminyl cyclase) | IMAGE:711918
QSCN6 quiescin Q6 | IMAGE:810331
RAB1 RAB1, member RAS oncogene family | IMAGE:293715
RAB10 RAB10, member RAS oncogene family | IMAGE:486012
RAB13 RAB13, member RAS oncogene family | IMAGE:2060307
RAB2 RAB2, member RAS oncogene family | IMAGE:79520
RAB31 RAB31, member RAS oncogene family | IMAGE:784150
RAB32 RAB32, member RAS oncogene family | IMAGE:472186
RAB39 RAB39 | IMAGE:811059
RAB5A RAB5A, member RAS oncogene family | IMAGE:47559
RAB5C RAB5C, member RAS oncogene family | IMAGE:745249
RAB7 RAB7, member RAS oncogene family | IMAGE:897626
RAC1 ras-related C3 botulinum toxin substrate 1 (rho family, small GTP binding protein Rac1) | IMAGE:877782
RAGD Rag D protein | IMAGE:845432
RALA v-ral simian leukemia viral oncogene homolog A (ras related) | IMAGE:230261
RALB v-ral simian leukemia viral oncogene homolog B (ras related; GTP binding protein) | IMAGE:322617
RASA1 RAS p21 protein activator (GTPase activating protein) 1 | IMAGE:309970
RASAL1 RAS protein activator like 1 (GAP1 like) | IMAGE:2365853
RASSF2 Ras association (RalGDS/AF-6) domain family 2 | IMAGE:1635596
RB1 retinoblastoma 1 (including osteosarcoma) | IMAGE:487777
RBMS2 RNA binding motif, single stranded interacting protein 2 | IMAGE:460806
RBP1 retinol-binding protein 1, cellular | IMAGE:436094
RDHL] retinol dehydrogenase homolog | IMAGE:814655
REA B-cell associated protein | IMAGE:321754
RELN reelin | IMAGE:34888
RER1 similar to S. cerevisiae RER1 | IMAGE:769565
RFX2 regulatory factor X, 2 (influences HLA class II expression) | IMAGE:505334
RGS14 regulator of G-protein signalling 14 | IMAGE:756965
RGS2 regulator of G-protein signalling 2, 24kD | IMAGE:364775
RGS20 regulator of G-protein signalling 20 | IMAGE:2162878
RGS4 regulator of G-protein signalling 4 | IMAGE:2304951
RGS6 regulator of G-protein signalling 6 | IMAGE:24176
RHEB2 Ras homolog enriched in brain 2 | IMAGE:1307545
RIN1 ras inhibitor | IMAGE:725308
RIPK2 receptor-interacting serine-threonine kinase 2 | IMAGE:591081
RIPK3 receptor-interacting serine-threonine kinase 3 | IMAGE:825850
RIT Ric (Drosophila)-like, expressed in many tissues | IMAGE:469686
RNAHP RNA helicase-related protein | IMAGE:78353
RNASE1 ribonuclease, RNase A family, 1 (pancreatic) | IMAGE:840493
RNASE2 ribonuclease, RNase A family, 2 (liver, eosinophil-derived neurotoxin) | IMAGE:1576709
RNASE4 ribonuclease, RNase A family, 4 | IMAGE:81417
RNASE6 ribonuclease, RNase A family, k6 | IMAGE:435858
RNF13 ring finger protein 13 | IMAGE:785886
RNF24 ring finger protein 24 | IMAGE:47169
RNPEP arginyl aminopeptidase (aminopeptidase B) | IMAGE:139573
RPS12 ribosomal protein S12 | IMAGE:1269579
RPS3A #ribosomal protein S3A OR EMR2 #egf-like module containing, mucin-like, hormone receptor-like sequence 2 | IMAGE:588853
RPS5 ribosomal protein S5 | IMAGE:512337
RPS6KA2 ribosomal protein S6 kinase, 90kD, polypeptide 2 | IMAGE:22711
RSN restin (Reed-Steinberg cell-expressed intermediate filament-associated protein) | IMAGE:810802
RTN1 reticulon 1 | IMAGE:858450
RTN3 reticulon 3 | IMAGE:781097
RTN4 reticulon 4 | IMAGE:2322367
RTVP1 glioma pathogenesis-related protein | IMAGE:1351796
RUNX1 runt-related transcription factor 1 (acute myeloid leukemia 1; aml1 oncogene) | IMAGE:157828
RXRA retinoid X receptor, alpha | IMAGE:448218
S100A10 S100 calcium-binding protein A10 (annexin II ligand, calpactin I, light polypeptide (p11)) | IMAGE:756595
S100A11 S100 calcium-binding protein A11 (calgizzarin) | IMAGE:810612
S100A12 S100 calcium-binding protein A12 (calgranulin C) | IMAGE:436029
S100A4 S100 calcium-binding protein A4 (calcium protein, calvasculin, metastasin, murine placental homolog) | IMAGE:472180
S100A9 S100 calcium-binding protein A9 (calgranulin B) | IMAGE:1459376
SAMSN1 SAM domain, SH3 domain and nuclear localisation signals, 1 | IMAGE:360025
SART-2 squamous cell carcinoma antigen recognized by T cell | IMAGE:487082
SAT spermidine/spermine N1-acetyltransferase | IMAGE:897864
SBBI31 SBBI31 protein | IMAGE:429470
SCA1 spinocerebellar ataxia 1 (olivopontocerebellar ataxia 1, autosomal dominant, ataxin 1) | IMAGE:682528
SCAMP2 #secretory carrier membrane protein 2 OR #Hs.93748 ESTs, Moderately similar to 1607338A transcription factor BTF3a [H.sapiens] | IMAGE:753625
SCD stearoyl-CoA desaturase (delta-9-desaturase) | IMAGE:377282
SCNN1B sodium channel, nonvoltage-gated 1, beta (Liddle syndrome) | IMAGE:1926769
SCYA13 small inducible cytokine subfamily A (Cys-Cys), member 13 | IMAGE:80146
SCYA18 small inducible cytokine subfamily A (Cys-Cys), member 18, pulmonary and activation-regulated | IMAGE:768497
SCYA2 small inducible cytokine A2 (monocyte chemotactic protein 1, homologous to mouse Sig-je) | IMAGE:768561
SCYA7 small inducible cytokine A7 (monocyte chemotactic protein 3) | IMAGE:485989
SCYB10 small inducible cytokine subfamily B (Cys-X-Cys), member 10 | LCP:7
SCYB11 small inducible cytokine subfamily B (Cys-X-Cys), member 11 | IMAGE:1030351
SCYB6 small inducible cytokine subfamily B (Cys-X-Cys), member 6 (granulocyte chemotactic protein 2) | IMAGE:2315207
SDC2 syndecan 2 (heparan sulfate proteoglycan 1, cell surface-associated, fibroglycan) | IMAGE:488873
SDC4 syndecan 4 (amphiglycan, ryudocan) | IMAGE:504763
SDCBP syndecan binding protein (syntenin) | IMAGE:813533
SDCCAG43 serologically defined colon cancer antigen 43 | IMAGE:1956910
SECTM1 secreted and transmembrane 1 | IMAGE:2306987
SEI1 CDK4-binding protein p34SEI1 | IMAGE:725549
SELPLG selectin P ligand | IMAGE:485882
SERF1A small EDRK-rich factor 1A (telomeric) | IMAGE:147738
SERP1 stress-associated endoplasmic reticulum protein 1; ribosome associated membrane protein 4 | IMAGE:2556883
SERPINA8 serine (or cysteine) proteinase inhibitor, clade A (alpha-1 antiproteinase, antitrypsin), member 8 | IMAGE:210789
SERPINB2 serine (or cysteine) proteinase inhibitor, clade B (ovalbumin), member 2 | IMAGE:70692
SERPIND1 serine (or cysteine) proteinase inhibitor, clade D (heparin cofactor), member 1 | IMAGE:85690
SERPINE1 serine (or cysteine) proteinase inhibitor, clade E (nexin, plasminogen activator inhibitor type 1), member 1 | IMAGE:1681489
SERPINF1 serine (or cysteine) proteinase inhibitor, clade F (alpha-2 antiplasmin, pigment epithelium derived factor), member 1 | IMAGE:2562939
SERPING1 serine (or cysteine) proteinase inhibitor, clade G (C1 inhibitor), member 1 | IMAGE:756556
SFN stratifin | IMAGE:346610
SFRP1 secreted frizzled-related protein 1 | IMAGE:82225
SFRP4 secreted frizzled-related protein 4 | IMAGE:841282
SFTPB surfactant, pulmonary-associated protein B | IMAGE:1584551
SGK serum/glucocorticoid regulated kinase | IMAGE:840776
SGPL1 sphingosine-1-phosphate lyase 1 | IMAGE:810944
SGSH N-sulfoglucosamine sulfohydrolase (sulfamidase) | IMAGE:2551329
SH2D1A SH2 domain protein 1A, Duncan's disease (lymphoproliferative syndrome) | IMAGE:302800
SH3BP2 SH3-domain binding protein 2 | IMAGE:153694
SHB SHB adaptor protein (a Src homology 2 protein) | IMAGE:768362
SHOX2 short stature homeobox 2 | IMAGE:773322
SIAT4A sialyltransferase 4A (beta-galactosidase alpha-2,3-sialytransferase) | IMAGE:1610146
SIAT4B sialyltransferase 4B (beta-galactosidase alpha-2,3-sialytransferase) | IMAGE:365877
SIAT8D sialyltransferase 8 (alpha-2, 8-polysialytransferase) D | IMAGE:1896556
SIGLEC5 sialic acid binding Ig-like lectin 5 | IMAGE:455115
SLC11A1 solute carrier family 11 (proton-coupled divalent metal ion transporters), member 1 | IMAGE:711473
SLC11A2 solute carrier family 11 (proton-coupled divalent metal ion transporters), member 2 | IMAGE:289229
SLC15A2 solute carrier family 15 (H+/peptide transporter), member 2 | IMAGE:768638
SLC16A3 solute carrier family 16 (monocarboxylic acid transporters), member 3 | IMAGE:502151
SLC16A6 solute carrier family 16 (monocarboxylic acid transporters), member 6 | IMAGE:266389
SLC21A11 solute carrier family 21 (organic anion transporter), member 11 | IMAGE:712140
SLC22A1L solute carrier family 22 (organic cation transporter), member 1-like antisense | IMAGE:2062685
SLC22A3 solute carrier family 22 (extraneuronal monoamine transporter), member 3 | IMAGE:795603
SLC22A4 #solute carrier family 22 (organic cation transporter), member 4 OR K-ALPHA-1 #tubulin, alpha, ubiquitous | IMAGE:257135
SLC23A1 #solute carrier family 23 (nucleobase transporters), member 1 OR MYO10 #myosin X | IMAGE:268005
SLC30A1 solute carrier family 30 (zinc transporter), member 1 | IMAGE:627226
SLC31A2 solute carrier family 31 (copper transporters), member 2 | IMAGE:144816
SLC3A2 solute carrier family 3 (activators of dibasic and neutral amino acid transport), member 2 | IMAGE:856454
SLC4A2 solute carrier family 4, anion exchanger, member 2 (erythrocyte membrane protein band 3-like 1) | IMAGE:323577
SLC6A8 solute carrier family 6 (neurotransmitter transporter, creatine), member 8 | IMAGE:1292581
SLC7A11 solute carrier family 7, (cationic amino acid transporter, y+ system) member 11 | IMAGE:289936
SLC7A7 solute carrier family 7 (cationic amino acid transporter, y+ system), member 7 | IMAGE:2420792
SLC9A3R2 solute carrier family 9 (sodium/hydrogen exchanger), isoform 3 regulatory factor 2 | IMAGE:155467
SM spermine synthase | IMAGE:565235
SMPD2 sphingomyelin phosphodiesterase 2, neutral membrane (neutral sphingomyelinase) | IMAGE:2108846
SMT3H1 SMT3 (suppressor of mif two 3, yeast) homolog 1 | IMAGE:1472719
SNCA synuclein, alpha (non A4 component of amyloid precursor) | IMAGE:812276
SNK serum-inducible kinase | IMAGE:795877
SNX1 sorting nexin 1 | IMAGE:785574
SOD2 superoxide dismutase 2, mitochondrial | IMAGE:840708
SORT1 sortilin 1 | IMAGE:361539
SP3 Sp3 transcription factor | IMAGE:278622
SPAG9 sperm associated antigen 9 | IMAGE:33915
SPARC secreted protein, acidic, cysteine-rich (osteonectin) | IMAGE:487878
SPHK2 sphingosine kinase type 2 isoform | IMAGE:854879
SPRY4 sprouty (Drosophila) homolog 4 | IMAGE:141854
SQSTM1 sequestosome 1 | IMAGE:2572290
SRA1 steriod receptor RNA activator 1 (complexes with NCOA1) | IMAGE:2073529
SSFA2 sperm specific antigen 2 | IMAGE:897655
SSI-3 STAT induced STAT inhibitor 3 | IMAGE:2450237
SSSCA1 Sjogren's syndrome/scleroderma autoantigen 1 | IMAGE:813499
ST14 suppression of tumorigenicity 14 (colon carcinoma, matriptase, epithin) | IMAGE:825085
ST3GALVI alpha2,3-sialyltransferase | IMAGE:272706
STAF50 stimulated trans-acting factor (50 kDa) | IMAGE:549218
STAR steroidogenic acute regulatory protein | IMAGE:859858
STCH stress 70 protein chaperone, microsome-associated, 60kD | IMAGE:222025
STHM sialyltransferase | IMAGE:823590
STK3 serine/threonine kinase 3 (Ste20, yeast homolog) | IMAGE:810506
STX11 syntaxin 11 | IMAGE:686033
STX3A syntaxin 3A | IMAGE:757961
STX6 syntaxin 6 | IMAGE:1933979
STXBP2 syntaxin binding protein 2 | IMAGE:1703339
TAL2 T-cell acute lymphocytic leukemia 2 | IMAGE:1307938
TALDO1 transaldolase 1 | IMAGE:1591264
TBCC tubulin-specific chaperone c | IMAGE:328783
TBXAS1 thromboxane A synthase 1 (platelet, cytochrome P450, subfamily V) | IMAGE:143443
TCIRG1 T-cell, immune regulator 1 | IMAGE:2015083
TCN2 transcobalamin II; macrocytic anemia | IMAGE:823864
TCTEL1 t-complex-associated-testis-expressed 1-like 1 | IMAGE:1631194
TEC tec protein tyrosine kinase | IMAGE:685344
TFE3 transcription factor binding to IGHM enhancer 3 | IMAGE:741885
TFF1 trefoil factor 1 (breast cancer, estrogen-inducible sequence expressed in) | IMAGE:2223790
TFPI tissue factor pathway inhibitor (lipoprotein-associated coagulation inhibitor) | IMAGE:2244505
TFRC transferrin receptor (p90, CD71) | IMAGE:841703
TGFBI transforming growth factor, beta-induced, 68kD | IMAGE:868212
TGFBR1 transforming growth factor, beta receptor I (activin A receptor type II-like kinase, 53kD) | IMAGE:488574
TGM3 transglutaminase 3 (E polypeptide, protein-glutamine-gamma-glutamyltransferase) | IMAGE:301735
TGN51 trans-Golgi network protein (46, 48, 51kD isoforms) | IMAGE:198815
THBD thrombomodulin | IMAGE:205185
THBS1 thrombospondin 1 | IMAGE:810512
THY1 Thy-1 cell surface antigen | IMAGE:382714
TIEG TGFB inducible early growth response | IMAGE:262914
TIMP1 tissue inhibitor of metalloproteinase 1 (erythroid potentiating activity, collagenase inhibitor) | IMAGE:771755
TIMP2 tissue inhibitor of metalloproteinase 2 | IMAGE:842846
TIP-1 Tax interaction protein 1 | IMAGE:770884
TIP47 cargo selection protein (mannose 6 phosphate receptor binding protein) | IMAGE:731356
TK2 thymidine kinase 2, mitochondrial | IMAGE:366728
TLH6 alanine-glyoxylate aminotransferase homolog | IMAGE:247117
TLR1 toll-like receptor 1 | IMAGE:684668
TLR4 toll-like receptor 4 | IMAGE:270908
TM4SF1 transmembrane 4 superfamily member 1 | IMAGE:78113
TM7SF1 transmembrane 7 superfamily member 1 (upregulated in kidney) | IMAGE:826256
TM9SF1 transmembrane 9 superfamily member 1 | IMAGE:490306
TM9SF2 transmembrane 9 superfamily member 2 | IMAGE:753917
TMP21 transmembrane trafficking protein | IMAGE:358850
TMPIT transmembrane protein induced by tumor necrosis factor alpha | IMAGE:415305
TNFAIP2 tumor necrosis factor, alpha-induced protein 2 | IMAGE:810444
TNFAIP6 tumor necrosis factor, alpha-induced protein 6 | IMAGE:357031
TNFRSF10A tumor necrosis factor receptor superfamily, member 10a | IMAGE:526788
TNFRSF1B tumor necrosis factor receptor superfamily, member 1B | IMAGE:71046
TNFSF13 tumor necrosis factor (ligand) superfamily, member 13 | IMAGE:771240
TNFSF5 tumor necrosis factor (ligand) superfamily, member 5 (hyper-IgM syndrome) | LCP:98
TNNI2 troponin I, skeletal, fast | IMAGE:611532
TN #tensin OR CHI3L2 #chitinase 3-like 2 | IMAGE:47043
TOM1 target of myb1 (chicken) homolog | IMAGE:843291
TOSO regulator of Fas-induced apoptosis | IMAGE:1353883
TPD52L2 tumor protein D52-like 2 | IMAGE:839387
TPM4 tropomyosin 4 | IMAGE:970880
TPMT thiopurine S-methyltransferase | IMAGE:454339
TPSB2 tryptase beta 2 | IMAGE:2315876
TPT1 tumor protein, translationally-controlled 1 | IMAGE:128054
TRAP1 heat shock protein 75 | IMAGE:612404
TREM1 triggering receptor expressed on myeloid cells 1 | IMAGE:2108499
TRIP6 thyroid hormone receptor interactor 6 | IMAGE:811108
TRPC7 transient receptor potential channel 7 | IMAGE:2558044
TRPS1 trichorhinophalangeal syndrome I | IMAGE:41822
TSC22 transforming growth factor beta-stimulated protein TSC-22 | IMAGE:868630
TST thiosulfate sulfurtransferase (rhodanese) | IMAGE:784126
TUBA3 Tubulin, alpha, brain-specific | IMAGE:1470060
TUBB1 beta tubulin 1, class VI | IMAGE:294310
TXN thioredoxin | IMAGE:1335582
TXNRD1 thioredoxin reductase 1 | IMAGE:789376
TYROBP TYRO protein tyrosine kinase binding protein | IMAGE:756225
UBD diubiquitin | IMAGE:243741
UBE1 ubiquitin-activating enzyme E1 (A1S9T and BN75 temperature sensitivity complementing) | IMAGE:898262
UBE1L ubiquitin-activating enzyme E1-like | IMAGE:685257
UBE2D1 ubiquitin-conjugating enzyme E2D 1 (homologous to yeast UBC4/5) | IMAGE:2558027
UBE2E1 ubiquitin-conjugating enzyme E2E 1 (homologous to yeast UBC4/5) | IMAGE:486607
UCP2 uncoupling protein 2 (mitochondrial, proton carrier) | IMAGE:236034
UNC13 UNC13 (C. elegans)-like | IMAGE:731257
UNC93B unc93 (C.elegans) homolog B | IMAGE:1670734
UQCR ubiquinol-cytochrome c reductase (6.4kD) subunit | IMAGE:725364
UQCRC1 ubiquinol-cytochrome c reductase core protein I | IMAGE:2577778
USP18 ubiquitin specific protease 18 | IMAGE:745083
VAMP3 vesicle-associated membrane protein 3 (cellubrevin) | IMAGE:843248
VASP vasodilator-stimulated phosphoprotein | IMAGE:753418
VATI membrane protein of cholinergic synaptic vesicles | IMAGE:2565909
VDR vitamin D (1,25- dihydroxyvitamin D3) receptor | IMAGE:815816
VEGF vascular endothelial growth factor | IMAGE:301649
VEGFB vascular endothelial growth factor B | IMAGE:167296
VELI1 Vertebrate LIN7 homolog 1, Tax interaction protein 33 | IMAGE:1309620
VIM vimentin | IMAGE:840511
VNN2 vanin 2 | IMAGE:2561954
VRK2 vaccinia related kinase 2 | IMAGE:824117
VRP vascular Rab-GAP/TBC-containing | IMAGE:2324263
WAS Wiskott-Aldrich syndrome (eczema-thrombocytopenia) | IMAGE:236282
WASF3 WAS protein family, member 3 | IMAGE:320336
WBP2 WW domain binding protein 2 | IMAGE:85403
WNT5B WNT5b protein | IMAGE:323636
WT1 Wilms tumor 1 | IMAGE:594782
XBP1 #X-box binding protein 1 OR KIAA0573 #KIAA0573 protein | IMAGE:725968
XRCC4 X-ray repair complementing defective repair in Chinese hamster cells 4 | IMAGE:26811
YKT6 SNARE protein | IMAGE:810762
YWHAE tyrosine 3-monooxygenase/tryptophan 5-monooxygenase activation protein, epsilon polypeptide | IMAGE:266106
YWHAG tyrosine 3-monooxygenase/tryptophan 5-monooxygenase activation protein, gamma polypeptide | IMAGE:784129
Z39IG Ig superfamily protein | IMAGE:841046
ZAK sterile-alpha motif and leucine zipper containing kinase AZK | IMAGE:50477
ZASP Z-band alternatively spliced PDZ-motif | IMAGE:2067500
ZF5128 zinc finger protein | IMAGE:298610
ZFHX1B zinc finger homeobox 1B | IMAGE:824109
ZFP36 zinc finger protein homologous to Zfp-36 in mouse | IMAGE:727266
ZIN zinedin | IMAGE:240702
ZIRTL zinc/iron regulated transporter-like | IMAGE:795198
ZNF147 zinc finger protein 147 (estrogen-responsive finger protein) | IMAGE:2305170
ZNF185 zinc finger protein 185 (LIM domain) | IMAGE:855079
ZNF205 zinc finger protein 205 | IMAGE:66952
ZNF256 zinc finger protein 256 | IMAGE:1681388
ZNF44 zinc finger protein 44 (KOX 7) | IMAGE:2286742
ZNF6 #zinc finger protein 6 (CMPX1) OR CD44 #CD44 antigen (homing function and Indian blood group system) | IMAGE:82421
